# Supplementary material for: Transcriptional Responses of Leptospira interrogans to Host Innate Immunity: Significant Changes in Metabolism, Oxygen Tolerance, and Outer Membrane
Source: PLoS Negl Trop Dis. 2010 Oct 26;4(10):e857. doi: 10.1371/journal.pntd.0000857 (PMC2964297; doi:10.1371/journal.pntd.0000857)
Supplement: Table S2 — The microarray data summary of the L. interrogans Serovar Lai Strain Lai 56601. (0.48 MB ZIP) [file pntd.0000857.s002.zip]

Archive with 1 entries (1 files):
- Table S2R1.xls
