# Supplementary material for: Transcriptional Responses of Leptospira interrogans to Host Innate Immunity: Significant Changes in Metabolism, Oxygen Tolerance, and Outer Membrane
Source: PLoS Negl Trop Dis. 2010 Oct 26;4(10):e857. doi: 10.1371/journal.pntd.0000857 (PMC2964297; doi:10.1371/journal.pntd.0000857)
Supplement: Table S2 — The microarray data summary of the L. interrogans Serovar Lai Strain Lai 56601. (0.48 MB ZIP) [file pntd.0000857.s002.zip › Table S2R1.xls]

## Sheet: Table S2
GENE_NAME	E0-Average	M45-Average	J45-Average	T45-Average	M90-Average	J90-Average	T90-Average	M45/E0	J45/E0	T45/E0	M90/E0	J90/E0	T90/E0	FUNCTION	SUPPLEMENTARY DOMAIN ANNOTATION (For hypothetical proteins)	DESCRIPTION	MAPLOC
LA0001	0.829	0.935	0.844	0.629	0.888	0.986	0.754	1.13	1.02	0.76	1.07	1.19	0.91	chromosomal replication initiator protein			234-1565
LA0002	1.106	1.743	1.039	1.042	1.67	1.182	0.93	1.58	0.94	0.94	1.51	1.07	0.84	DNA polymerase III beta subunit			3221-4342
LA0003	1.078	0.954	1.234	1.04	1.067	1.211	0.941	0.88	1.14	0.96	0.99	1.12	0.87	RecF protein			5004-6101
LA0004	0.804	0.93	0.673	0.616	1.038	0.889	0.687	1.16	0.84	0.77	1.29	1.11	0.85	hypothetical protein			6098-6562
LA0005	1.475	1.935	1.423	1.049	1.722	1.298	1.373	1.31	0.96	0.71	1.17	0.88	0.93	DNA gyrase subunit B			6626-8545
LA0006	1.506	1.708	1.114	1.012	3.54	1.52	1.367	1.13	0.74	0.67	2.35	1.01	0.91	DNA gyrase subunit A			8564-11068
LA0007	1.151	1.076	1.362	0.808	1.349	1.328	1.162	0.93	1.18	0.7	1.17	1.15	1.01	hypothetical protein	Dihydrouridine synthase, DuS; Dihydrouridine synthase TIM-barrel, NifR3; Aldolase-type TIM barrel		11073-12062
LA0008	0.961	0.997	1.55	1.561	1.096	1.231	1.398	1.04	1.61	1.62	1.14	1.28	1.45	hypothetical protein			12069-12413
LA0009	1.544	0.98	0.957	0.883	1.121	0.9	0.835	0.63	0.62	0.57	0.73	0.58	0.54	hypothetical protein			12655-13392
LA0010	0.92	1.033	0.993	0.987	0.946	0.961	0.916	1.12	1.08	1.07	1.03	1.04	1	hypothetical protein			13744-14745
LA0011	19.184	28.757	2.422	6.228	19.361	3.531	2.453	1.5	0.13	0.32	1.01	0.18	0.13	putative lipoprotein (LipL21)			15156-15716
LA0012	0.77	0.89	0.46	0.631	0.862	0.82	0.527	1.16	0.6	0.82	1.12	1.06	0.68	hypothetical protein	von Willebrand factor, type A		15795-17402
LA0013	0.852	0.922	0.701	0.676	0.824	0.875	0.62	1.08	0.82	0.79	0.97	1.03	0.73	transcriptional regulator, Fis family			17424-18317
LA0014	0.878	0.879	1.339	1.287	0.923	0.967	0.878	1	1.53	1.47	1.05	1.1	1	hypothetical protein	DNA polymerase III, delta		18259-19347
LA0015	0.556	0.663	0.153	0.296	0.4	0.525	0.129	1.19	0.28	0.53	0.72	0.94	0.23	hypothetical protein			19556-19663
LA0016	0.83	1.023	0.671	0.724	1.21	1.015	0.815	1.23	0.81	0.87	1.46	1.22	0.98	hypothetical protein			19919-20134
LA0017	0.689	0.893	0.279	0.429	0.554	0.616	0.225	1.3	0.4	0.62	0.8	0.89	0.33	Maf-like protein		putative inhibitor of septum formation	20125-20688
LA0018	0.841	0.876	0.947	0.74	0.754	0.979	0.714	1.04	1.13	0.88	0.9	1.16	0.85	hypothetical protein			20740-21645
LA0019	0.765	0.92	0.383	0.569	0.751	0.696	0.427	1.2	0.5	0.74	0.98	0.91	0.56	hypothetical protein			21790-22293
LA0020	2.665	2.232	3.572	3.787	2.69	2.597	3.486	0.84	1.34	1.42	1.01	0.97	1.31	3-oxoacyl-[acyl-carrier protein] reductase		3-ketoacyl-acyl carrier protein reductase	22298-23041
LA0021	0.957	1.054	0.835	0.687	1.05	0.86	0.996	1.1	0.87	0.72	1.1	0.9	1.04	predicted translation factor SUA5			23057-23665
LA0022	1.399	1.237	2.971	1.821	1.127	1.494	2.834	0.88	2.12	1.3	0.81	1.07	2.03	hypothetical protein	Integrin alpha beta-propellor; Integrins alpha chain; FG-GAP		24156-25838
LA0023	0.824	0.901	0.507	0.525	0.674	0.674	0.585	1.09	0.62	0.64	0.82	0.82	0.71	hypothetical protein			26414-26587
LA0024	0.593	0.702	0.186	0.312	0.578	0.627	0.155	1.18	0.31	0.53	0.97	1.06	0.26	hypothetical protein	Conserved hypothetical protein, ArsC related; Thioredoxin-like fold; Arsenate reductase and related		26668-27030
LA0025	1.066	0.992	1.276	1.66	1.096	1.375	1.17	0.93	1.2	1.56	1.03	1.29	1.1	flagellar motor protein			28064-29077
LA0026	0.684	0.899	0.372	0.426	0.627	0.718	0.357	1.31	0.54	0.62	0.92	1.05	0.52	hypothetical protein			27957-28082
LA0027	0.896	0.973	0.829	0.904	0.807	0.991	0.782	1.09	0.93	1.01	0.9	1.11	0.87	adenylate cyclase			29142-31418
LA0028	0.9	0.805	0.329	0.387	0.832	0.879	0.537	0.89	0.37	0.43	0.92	0.98	0.6	hypothetical protein			31868-32038
LA0029	0.727	0.866	0.295	0.484	0.598	0.637	0.273	1.19	0.41	0.67	0.82	0.88	0.38	hypothetical protein			32041-32598
LA0030	0.694	0.899	0.271	0.447	0.553	0.608	0.222	1.3	0.39	0.64	0.8	0.88	0.32	hypothetical protein			32546-33772
LA0031	24.107	25.27	8.795	12.038	23.817	7.456	8.446	1.05	0.36	0.5	0.99	0.31	0.35	hypothetical protein			33997-34701
LA0032	1.023	1.263	0.79	0.998	1.059	1.139	1.133	1.23	0.77	0.98	1.04	1.11	1.11	hypothetical protein			34705-35064
LA0033	1.029	1.003	0.992	0.862	0.874	1.102	1.007	0.97	0.96	0.84	0.85	1.07	0.98	inositol monophophatase family protein		similar to extragenic suppressor protein suhB	35061-35909
LA0034	0.812	0.936	0.62	0.819	0.951	0.92	0.649	1.15	0.76	1.01	1.17	1.13	0.8	hypothetical protein			35929-36840
LA0035	2.15	1.402	3.715	3.11	1.437	1.806	2.966	0.65	1.73	1.45	0.67	0.84	1.38	beta-galactosidase I			37450-39426
LA0036	0.99	1.008	1.151	1.157	0.947	0.927	0.857	1.02	1.16	1.17	0.96	0.94	0.87	Heat shock protein HSP33			39612-40469
LA0037	1.189	0.932	1.992	1.806	0.854	1.217	1.725	0.78	1.68	1.52	0.72	1.02	1.45	hypothetical protein			39454-39630
LA0038	0.838	0.864	1.375	0.792	1.159	1.115	0.757	1.03	1.64	0.95	1.38	1.33	0.9	hypothetical protein	Protein of unknown function UPF0079, ATPase bacteria		40477-41049
LA0039	0.747	0.887	0.408	0.442	0.596	0.737	0.332	1.19	0.55	0.59	0.8	0.99	0.44	hypothetical protein	Peptidase M22, glycoprotease		41031-41726
LA0040	0.954	1.006	0.856	1.004	0.937	1.028	0.891	1.05	0.9	1.05	0.98	1.08	0.93	VacB protein		ribonuclease II family	41732-43978
LA0041	1.572	1.208	3.05	2.388	1.363	1.814	2.448	0.77	1.94	1.52	0.87	1.15	1.56	hypothetical protein			44138-44650
LA0042	1.364	1.148	2.172	2.326	1.143	1.592	2.135	0.84	1.59	1.71	0.84	1.17	1.57	GMC oxidoreductase			44654-46267
LA0043	0.895	0.999	0.622	0.781	0.836	0.791	0.68	1.12	0.69	0.87	0.93	0.88	0.76	TPR-repeat-containing proteins			46409-47917
LA0044	0.57	0.692	0.158	0.324	0.392	0.503	0.125	1.21	0.28	0.57	0.69	0.88	0.22	hypothetical protein			47932-48075
LA0045	0.65	0.857	0.293	0.416	0.58	0.703	0.274	1.32	0.45	0.64	0.89	1.08	0.42	3-dehydroquinate dehydratase			48128-48832
LA0046	1.71	1.496	2.264	2.627	1.4	1.469	2.026	0.87	1.32	1.54	0.82	0.86	1.18	Polysialic acid capsule expression protein kpsF			48836-49804
LA0047	0.89	0.828	0.889	0.445	0.879	0.912	0.753	0.93	1	0.5	0.99	1.02	0.85	transcriptional activator affecting biosynthesis of lipopolysaccharide core, F pilin, and haemolysin			49788-50327
LA0048	0.652	0.801	0.331	0.414	0.683	0.69	0.297	1.23	0.51	0.63	1.05	1.06	0.46	hypothetical protein			50311-50790
LA0049	1.094	1.309	1.112	1.061	0.878	0.938	0.954	1.2	1.02	0.97	0.8	0.86	0.87	aerotaxis sensor receptor, flavoprotein			51872-53569
LA0050	1.712	1.117	4.525	4.735	1.608	1.592	2.744	0.65	2.64	2.77	0.94	0.93	1.6	hypothetical protein	Endoplasmic reticulum, targeting sequence; Peptidase M, neutral zinc metallopeptidases, zinc-binding site		54175-55053
LA0051	1.624	1.343	2.457	2.508	1.233	1.296	2.204	0.83	1.51	1.54	0.76	0.8	1.36	dTDPglucose 4,6-dehydratase			55050-55988
LA0052	2.931	2.175	2.683	2.85	1.418	2.008	2.404	0.74	0.92	0.97	0.48	0.69	0.82	NAD(P) transhydrogenase subunit alpha		pyridine nucleotide transhydrogenase subunit alpha; Nicotinamide nucleotide transhydrogenase subunit alpha	56062-57231
LA0053	0.903	0.942	1.718	1.341	1.371	1.66	1.362	1.04	1.9	1.49	1.52	1.84	1.51	predicted phosphatase			57190-57726
LA0054	2.551	1.846	4.298	5.089	2.289	2.663	3.992	0.72	1.68	1.99	0.9	1.04	1.56	histidyl-tRNA synthetase			57723-59042
LA0055	0.949	1.281	0.759	0.787	0.909	0.932	0.714	1.35	0.8	0.83	0.96	0.98	0.75	hypothetical protein	SET; Protein of unknown function DUF1577		59049-60197
LA0056	1.998	3.59	2.338	2.341	4.548	1.908	2.127	1.8	1.17	1.17	2.28	0.95	1.06	outer membrane protein OmpA family			60207-62270
LA0057	1.304	1.034	2.162	2.383	1.292	1.357	1.919	0.79	1.66	1.83	0.99	1.04	1.47	dihydropteroate synthase			62364-63206
LA0058	0.585	0.735	0.184	0.327	0.407	0.525	0.151	1.26	0.31	0.56	0.7	0.9	0.26	hypothetical protein			63644-63781
LA0059	0.768	0.882	0.413	0.63	0.766	0.679	0.524	1.15	0.54	0.82	1	0.88	0.68	TPR-repeat-containing protein			63975-65225
LA0060	0.86	1.015	1.013	0.915	0.689	0.863	0.641	1.18	1.18	1.06	0.8	1	0.75	TPR-repeat-containing protein			65283-66185
LA0061	1.926	3.172	0.931	1.367	2.764	1.263	0.934	1.65	0.48	0.71	1.44	0.66	0.48	hypothetical protein	Rare lipoprotein A; Sporulation/cell division region, bacteria; Carbohydrate/puine kinase, PfkB, conserved site; Sporulation/cell division region, bacteria; Barwin-related endoglucanase;		66235-67200
LA0062	1.3	1.344	0.992	0.975	1.528	1.059	1.279	1.03	0.76	0.75	1.18	0.81	0.98	Serine acetyltransferase			67903-68610
LA0063	1.304	0.981	1.834	1.079	1.369	1.719	1.947	0.75	1.41	0.83	1.05	1.32	1.49	hypothetical protein			68812-69738
LA0064	0.873	0.906	0.72	0.614	0.727	0.88	0.705	1.04	0.82	0.7	0.83	1.01	0.81	hypothetical protein	WD40/YVTN repeat-like		69702-71117
LA0065	0.844	0.894	0.679	0.828	0.848	0.831	0.804	1.06	0.8	0.98	1	0.98	0.95	DNA-damage-inducible protein F			71912-73294
LA0066	1.694	1.195	3.164	3.173	1.706	1.638	2.841	0.71	1.87	1.87	1.01	0.97	1.68	Proton/sodium-glutamate symport protein		Glutamate-aspartate carrier protein	73311-74594
LA0067	1.549	1.117	2.13	1.772	1.452	1.705	2.107	0.72	1.38	1.14	0.94	1.1	1.36	hypothetical protein	Sporulation stage II, protein E C-terminal; Signal transduction histidine kinase, HAMP region; Protein phosphatase 2C-related; Diverse 7TM receptor, transmembrane region; Tetratricopeptide region;		74734-77919
LA0068	0.931	0.845	0.924	0.603	0.765	0.976	0.872	0.91	0.99	0.65	0.82	1.05	0.94	hypothetical protein	Peptidase M, neutral zinc metallopeptidases, zinc-binding site		77912-78802
LA0069	0.655	0.784	0.269	0.382	0.562	0.602	0.243	1.2	0.41	0.58	0.86	0.92	0.37	hypothetical protein			79400-79627
LA0070	1.655	1.115	2.451	2.188	1.361	1.682	2.184	0.67	1.48	1.32	0.82	1.02	1.32	hypothetical protein	Signal transduction histidine kinase, HAMP region; Protein phosphatase 2C-related; Tetratricopeptide region; Sporulation stage II, protein E C-terminal;		79673-82879
LA0071	3.576	2.854	1.04	0.963	3.074	1.095	0.951	0.8	0.29	0.27	0.86	0.31	0.27	hypothetical protein			83593-84075
LA0072	1.54	1.021	2.101	1.635	1.021	1.378	1.729	0.66	1.36	1.06	0.66	0.89	1.12	deoxycytidine triphosphate deaminase		catalyzes the formation of dUTP from dCTP in tymidylate biosynthesis	84139-84660
LA0073	1.442	1.255	2.669	2.531	1.445	1.348	1.98	0.87	1.85	1.76	1	0.93	1.37	enoyl-CoA hydratase		3-hydroxybutyryl-CoA dehydratase	84661-85443
LA0074	0.805	0.949	0.648	0.662	1.086	0.856	0.662	1.18	0.8	0.82	1.35	1.06	0.82	hypothetical protein			85476-86270
LA0075	2.818	3.591	1.136	2.013	30.795	4.82	1.357	1.27	0.4	0.71	10.93	1.71	0.48	hypothetical protein			87157-87384
LA0076	1.161	1.425	1.069	0.901	1.858	1.445	1.054	1.23	0.92	0.78	1.6	1.24	0.91	Glyoxalase/Bleomycin resistance protein/Dioxygenase family protein			87472-87870
LA0077	1.874	1.344	4.585	4.736	1.668	2.582	3.851	0.72	2.45	2.53	0.89	1.38	2.05	hypothetical protein			87950-89038
LA0078	0.998	1.07	1.457	1.476	1.071	1.339	1.157	1.07	1.46	1.48	1.07	1.34	1.16	hypothetical protein	FAD dependent oxidoreductase		89035-90540
LA0079	0.577	0.681	0.161	0.31	0.471	0.56	0.182	1.18	0.28	0.54	0.82	0.97	0.32	hypothetical protein			90575-90694
LA0080	0.766	0.89	0.494	0.6	0.793	0.748	0.528	1.16	0.64	0.78	1.04	0.98	0.69	putative haloacid dehalogenase-like hydrolase			90769-91518
LA0081	0.648	0.805	0.29	0.375	0.506	0.606	0.246	1.24	0.45	0.58	0.78	0.94	0.38	hypothetical protein			90672-90797
LA0082	1.516	1.197	2.05	1.923	1.362	1.429	1.601	0.79	1.35	1.27	0.9	0.94	1.06	S-adenosylmethionine-dependentmethyltransferase			91507-92358
LA0083	3.799	2.591	3.945	4.453	4.17	3.027	5.083	0.68	1.04	1.17	1.1	0.8	1.34	diaminopimelate epimerase			92497-93342
LA0084	1.864	1.877	4.022	2.412	1.723	1.836	2.661	1.01	2.16	1.29	0.92	0.98	1.43	putative acyltransferase			93349-94059
LA0085	1.155	1.412	1.19	1.292	2.344	1.071	1.287	1.22	1.03	1.12	2.03	0.93	1.11	hypothetical protein			94092-94376
LA0086	0.953	1.039	1.235	0.616	0.799	0.785	0.958	1.09	1.3	0.65	0.84	0.82	1.01	hypothetical protein			94349-94459
LA0087	7.041	3.268	16.111	10.957	3.265	5.325	14.421	0.46	2.29	1.56	0.46	0.76	2.05	transposase			95097-96170
LA0088	4.374	1.695	5.182	2.809	3.863	2.815	7.53	0.39	1.18	0.64	0.88	0.64	1.72	hypothetical protein			96152-96397
LA0089	0.624	0.763	0.19	0.327	0.466	0.557	0.149	1.22	0.3	0.52	0.75	0.89	0.24	hypothetical protein			96862-97035
LA0090	0.649	0.853	0.24	0.376	0.572	0.555	0.243	1.31	0.37	0.58	0.88	0.86	0.37	hypothetical protein			96819-96992
LA0091	0.881	1.019	0.815	1.148	1.217	0.881	0.852	1.16	0.93	1.3	1.38	1	0.97	hypothetical protein	Sulphate transporter/antisigma-factor antagonist STAS		97163-97510
LA0092	0.71	0.957	0.447	0.51	0.812	0.737	0.49	1.35	0.63	0.72	1.14	1.04	0.69	Sensory transduction histidine kinase			97514-98089
LA0093	1.299	5.455	2.422	3.234	4.196	2.474	1.979	4.2	1.86	2.49	3.23	1.9	1.52	hypothetical protein			98281-98814
LA0094	0.815	0.932	0.572	0.642	0.765	0.866	0.522	1.14	0.7	0.79	0.94	1.06	0.64	hypothetical protein			99185-100006
LA0095	0.76	0.934	0.518	0.494	0.984	1.21	0.393	1.23	0.68	0.65	1.29	1.59	0.52	hypothetical protein			100722-101042
LA0096	0.993	4.237	0.78	0.789	1.975	1.026	0.677	4.27	0.79	0.79	1.99	1.03	0.68	hypothetical protein			101513-101626
LA0097	0.655	0.78	0.348	0.399	0.806	0.661	0.364	1.19	0.53	0.61	1.23	1.01	0.56	hypothetical protein			101086-101532
LA0098	0.677	0.842	0.309	0.446	0.582	0.651	0.319	1.24	0.46	0.66	0.86	0.96	0.47	RNA methyltransferase			101861-103108
LA0099	1.208	1.404	1.421	1.477	1.913	1.222	1.062	1.16	1.18	1.22	1.58	1.01	0.88	hypothetical protein			103386-104051
LA0100	8.126	25.778	1.021	1.575	6.081	4.35	3.211	3.17	0.13	0.19	0.75	0.54	0.4	putative outermembrane protein			104945-106225
LA0101	1.506	4.113	1.102	0.894	1.022	1.024	0.802	2.73	0.73	0.59	0.68	0.68	0.53	hypothetical protein			106481-107170
LA0102	2.261	4.338	1.498	1.523	1.514	1.559	1.615	1.92	0.66	0.67	0.67	0.69	0.71	PBS lyase HEAT-like protein			107208-108755
LA0103	0.953	0.963	0.618	0.775	0.847	0.838	0.605	1.01	0.65	0.81	0.89	0.88	0.63	putative lipoprotein			108764-109807
LA0104	1.153	1.013	1.766	2.361	1.174	1.454	1.609	0.88	1.53	2.05	1.02	1.26	1.4	putative metallohydrolase			109804-110661
LA0105	1.18	1.009	2.146	1.642	1.045	1.659	1.82	0.86	1.82	1.39	0.89	1.41	1.54	hypothetical protein			111132-112058
LA0106	2.676	4.102	1.072	1.038	1.184	1.084	1.06	1.53	0.4	0.39	0.44	0.41	0.4	long-chain-fatty-acid CoA ligase			112177-114234
LA0107	1.553	1.345	1.346	1.489	1.222	1.368	1.551	0.87	0.87	0.96	0.79	0.88	1	hypothetical protein			114407-114763
LA0108	1.005	0.892	1.436	1.648	0.944	1.337	1.662	0.89	1.43	1.64	0.94	1.33	1.65	Leu/Phe-tRNA-protein transferase			114736-115395
LA0109	0.747	0.871	0.516	0.558	0.779	0.826	0.573	1.17	0.69	0.75	1.04	1.11	0.77	2'-5' RNA ligase			115445-115993
LA0110	1.14	1.043	1.809	1.614	1.174	1.32	1.186	0.91	1.59	1.42	1.03	1.16	1.04	Para-aminobenzoate synthetase			116041-117816
LA0111	0.974	0.972	1.629	1.703	1.368	1.157	1.481	1	1.67	1.75	1.4	1.19	1.52	Sensory transduction histidine kinase			117839-119992
LA0112	0.625	0.797	0.235	0.347	0.451	0.504	0.188	1.28	0.38	0.56	0.72	0.81	0.3	hypothetical protein			120760-120963
LA0113	1.124	1.018	1.609	1.538	1.166	1.128	1.38	0.91	1.43	1.37	1.04	1	1.23	Cystathionine gamma-synthase		O-succinylhomoserine (Thiol)-lyase	121301-122803
LA0114	1.516	1.248	1.83	1.851	1.235	1.327	1.722	0.82	1.21	1.22	0.81	0.88	1.14	Peptide chain release factor 1			122863-123927
LA0115	0.795	0.842	0.529	0.545	0.769	0.855	0.583	1.06	0.67	0.69	0.97	1.08	0.73	hypothetical protein			123968-124573
LA0116	1.063	1.126	0.936	1.093	1.051	1.106	0.933	1.06	0.88	1.03	0.99	1.04	0.88	hypothetical protein			124656-125915
LA0117	1.048	1.13	1.07	1.141	1.312	1.019	0.878	1.08	1.02	1.09	1.25	0.97	0.84	hypothetical protein			126245-127267
LA0118	0.899	0.916	0.75	0.785	1.604	0.873	0.792	1.02	0.83	0.87	1.78	0.97	0.88	hypothetical protein			127681-127863
LA0119	1.142	1.245	1.187	1.353	1.374	1.069	1.088	1.09	1.04	1.18	1.2	0.94	0.95	hypothetical protein	NUDIX hydrolase, core		127279-127713
LA0120	0.967	0.94	1.48	1.54	1.042	1.122	0.974	0.97	1.53	1.59	1.08	1.16	1.01	Rhomboid family protein			128180-128848
LA0121	0.752	0.79	0.807	0.611	0.647	0.794	0.472	1.05	1.07	0.81	0.86	1.06	0.63	hypothetical protein			129171-129383
LA0122	0.815	0.9	0.724	0.727	0.798	0.964	0.617	1.1	0.89	0.89	0.98	1.18	0.76	hypothetical protein			129422-129541
LA0123	0.847	0.877	0.696	0.652	0.827	1.05	0.676	1.04	0.82	0.77	0.98	1.24	0.8	Putative transcriptional regulator			129542-129892
LA0124	0.767	0.929	0.474	0.579	0.647	0.752	0.364	1.21	0.62	0.75	0.84	0.98	0.47	Imidazoleglycerol-phosphate dehydratase			130774-131394
LA0125	1.168	1.005	1.845	1.697	1.78	1.468	1.577	0.86	1.58	1.45	1.52	1.26	1.35	Amidotransferase hisH			131391-132023
LA0126	1.526	1.107	3.197	2.967	1.13	1.78	2.201	0.73	2.1	1.94	0.74	1.17	1.44	phosphoribosylformimino-5-aminoimidazole carboxamide ribotide isomerase			132020-132745
LA0127	1.372	1.013	1.302	1.253	1.278	1.163	1.217	0.74	0.95	0.91	0.93	0.85	0.89	hypothetical protein	Vitamin K epoxide reductase; DSBA oxidoreductase; Thioredoxin-like fold		132836-134050
LA0128	0.652	0.797	0.656	0.552	0.572	0.635	0.441	1.22	1.01	0.85	0.88	0.97	0.68	hypothetical protein			134074-134598
LA0129	1.558	1.119	2.436	2.473	1.128	1.402	1.84	0.72	1.56	1.59	0.72	0.9	1.18	hypothetical protein			134970-136820
LA0130	0.842	0.916	0.708	0.759	0.833	0.834	0.76	1.09	0.84	0.9	0.99	0.99	0.9	Phosphomethylpyrimidine kinase		HMP-phosphate kinase; HMP-P kinase	137831-138652
LA0131	0.748	0.848	0.391	0.56	0.886	0.657	0.432	1.13	0.52	0.75	1.18	0.88	0.58	methylated-DNA--protein-cysteine methyltransferase-related protein			139659-140072
LA0132	0.599	0.719	0.185	0.335	0.443	0.532	0.16	1.2	0.31	0.56	0.74	0.89	0.27	hypothetical protein			140097-140249
LA0133	0.937	1.01	1.579	1.895	1.117	1.308	1.571	1.08	1.69	2.02	1.19	1.4	1.68	Sensory transduction histidine kinase			140801-142630
LA0134	1.718	1.329	3.151	2.904	2.448	1.886	2.597	0.77	1.83	1.69	1.42	1.1	1.51	hypothetical protein			142648-143604
LA0135	1.28	1.057	1.747	1.505	1.043	1.289	1.699	0.83	1.36	1.18	0.81	1.01	1.33	hypothetical protein			143601-144902
LA0136	2.857	11.659	0.671	2.069	6.077	2.079	0.968	4.08	0.23	0.72	2.13	0.73	0.34	putative lipoprotein qlp42			144972-145964
LA0137	1.072	0.997	0.769	0.74	1.128	0.988	0.755	0.93	0.72	0.69	1.05	0.92	0.7	hypothetical protein			146075-147730
LA0138	1.11	1.219	0.934	1.103	1.069	1.068	1.038	1.1	0.84	0.99	0.96	0.96	0.94	TPR-repeat-containing proteins			147727-151320
LA0139	0.605	0.742	0.184	0.335	0.417	0.503	0.143	1.23	0.3	0.55	0.69	0.83	0.24	hypothetical protein			151555-151677
LA0140	1.057	0.995	1.564	1.09	1.122	1.344	1.285	0.94	1.48	1.03	1.06	1.27	1.22	S-adenosylmethionine-dependentmethyltransferase			152048-152701
LA0141	0.901	1.042	0.641	0.807	1.205	0.866	0.642	1.16	0.71	0.9	1.34	0.96	0.71	Metallo-beta-lactamase superfamily protein			152751-153689
LA0142	1.53	1.423	1.222	1.304	5.152	1.769	1.264	0.93	0.8	0.85	3.37	1.16	0.83	hypothetical protein	Type IV pilus assembly PilZ		153817-154164
LA0143	0.982	1.101	0.511	0.835	4.015	1.209	0.651	1.12	0.52	0.85	4.09	1.23	0.66	hypothetical protein			154281-154949
LA0144	1.421	1.287	2.929	2.931	1.209	1.495	1.959	0.91	2.06	2.06	0.85	1.05	1.38	Probable GTP-binding protein			155173-155826
LA0145	1.198	1.207	1.46	1.872	1.44	1.332	1.449	1.01	1.22	1.56	1.2	1.11	1.21	hypothetical protein	Lysidine-tRNA(Ile) synthetase, N-terminal; PP-loop; Cell cycle control PP-loop ATPase MesJ/YaeO; Rossmann-like alpha/beta/alpha sandwich fold		155823-157124
LA0146	1.253	1.877	1.358	1.433	1.359	1.167	1.516	1.5	1.08	1.14	1.08	0.93	1.21	Nif-specific regulatory protein			157912-160011
LA0147	1.321	1.179	1.554	1.744	1.707	1.381	1.606	0.89	1.18	1.32	1.29	1.05	1.22	hypothetical protein			160685-161911
LA0148	0.609	0.748	0.163	0.318	0.407	0.517	0.13	1.23	0.27	0.52	0.67	0.85	0.21	hypothetical protein			160469-160705
LA0149	1.19	1.076	1.842	1.966	0.946	1.206	1.509	0.9	1.55	1.65	0.79	1.01	1.27	SET family protein			161900-162298
LA0150	2.052	1.908	4.145	2.356	2.076	2.421	2.911	0.93	2.02	1.15	1.01	1.18	1.42	Hemolysin secretion ATP-binding protein			162352-164172
LA0151	0.798	0.935	0.546	0.678	0.749	0.826	0.512	1.17	0.68	0.85	0.94	1.04	0.64	ACT family protein			164345-164959
LA0152	0.496	0.573	0.147	0.279	0.388	0.507	0.124	1.16	0.3	0.56	0.78	1.02	0.25	hypothetical protein			164950-165075
LA0153	1.118	1.097	1.103	1.248	1.043	1.155	1.289	0.98	0.99	1.12	0.93	1.03	1.15	hypothetical protein			165126-166595
LA0154	0.589	0.721	0.244	0.292	0.507	0.654	0.188	1.22	0.41	0.5	0.86	1.11	0.32	hypothetical protein			167309-167431
LA0155	0.666	0.826	0.268	0.384	0.564	0.584	0.224	1.24	0.4	0.58	0.85	0.88	0.34	hypothetical protein			167511-167663
LA0156	2.374	1.302	4.661	5.741	2.766	2.707	3.197	0.55	1.96	2.42	1.17	1.14	1.35	hypothetical protein			167893-169404
LA0157	2.245	1.816	3.062	2.345	3.035	2.085	2.868	0.81	1.36	1.04	1.35	0.93	1.28	chorismate synthase		catalyzes the formation of chorismate from 5-O-(1-carboxyvinyl)-3-phosphoshikimate in aromatic amino acid biosynthesis	169466-170608
LA0158	0.637	0.669	0.47	0.29	0.512	0.677	0.387	1.05	0.74	0.46	0.8	1.06	0.61	hypothetical protein			170629-170763
LA0159	0.68	0.654	0.459	0.305	0.513	0.654	0.342	0.96	0.68	0.45	0.75	0.96	0.5	hypothetical protein			170836-170943
LA0160	1.874	1.321	2.271	1.821	1.739	1.473	1.698	0.7	1.21	0.97	0.93	0.79	0.91	NADH dehydrogenase subunit G			171412-172860
LA0161	1.924	1.755	1.905	2.092	4.574	1.813	1.972	0.91	0.99	1.09	2.38	0.94	1.02	NADH dehydrogenase I chain I			172847-173374
LA0162	0.583	0.724	0.2	0.335	0.432	0.525	0.156	1.24	0.34	0.57	0.74	0.9	0.27	hypothetical protein			173517-173651
LA0163	0.726	0.924	0.535	0.523	0.934	0.881	0.51	1.27	0.74	0.72	1.29	1.21	0.7	hypothetical protein			173797-174045
LA0164	0.56	0.691	0.141	0.3	0.386	0.483	0.122	1.23	0.25	0.54	0.69	0.86	0.22	hypothetical protein			174042-174152
LA0165	0.887	1.004	0.73	0.742	0.964	0.998	0.703	1.13	0.82	0.84	1.09	1.13	0.79	Probable RNA polymerase ECF-type sigma factor			174390-174914
LA0166	0.988	1.089	1.027	1.014	1.444	1.114	0.804	1.1	1.04	1.03	1.46	1.13	0.81	hypothetical protein			174924-176297
LA0167	0.532	0.665	0.153	0.311	0.423	0.524	0.139	1.25	0.29	0.58	0.8	0.98	0.26	hypothetical protein			177189-177344
LA0168	0.621	0.768	0.209	0.331	0.485	0.528	0.205	1.24	0.34	0.53	0.78	0.85	0.33	hypothetical protein			177350-177457
LA0169	1.052	1.325	1.045	1.29	1.889	1.007	0.899	1.26	0.99	1.23	1.8	0.96	0.85	Protein-disulfide isomerase			177678-178334
LA0170	0.656	0.75	0.289	0.349	0.588	0.656	0.249	1.14	0.44	0.53	0.9	1	0.38	hypothetical protein			178414-178587
LA0171	2.461	1.566	4.061	4.113	4.472	2.892	3.252	0.64	1.65	1.67	1.82	1.18	1.32	valine--pyruvate transaminase		transaminase C; catalyzes transamination of alanine, valine, and 2-aminobutyrate with their respective 2-keto acids; also catalyzes terminal step in valine biosynthesis	179516-180778
LA0172	1.498	1.243	1.793	1.826	1.667	1.41	1.599	0.83	1.2	1.22	1.11	0.94	1.07	hypothetical protein			180854-183208
LA0173	1.567	1.103	4.221	3.403	1.478	2.186	2.932	0.7	2.69	2.17	0.94	1.4	1.87	hypothetical protein			183677-183931
LA0174	1.281	0.995	3.048	1.676	1.169	1.865	1.912	0.78	2.38	1.31	0.91	1.46	1.49	hypothetical protein			183778-184017
LA0175	2.205	4.395	1.842	2.636	7.267	2.042	1.659	1.99	0.84	1.2	3.3	0.93	0.75	ribosomal protein L34			184417-184578
LA0176	0.806	1.276	0.489	0.566	0.677	0.878	0.558	1.58	0.61	0.7	0.84	1.09	0.69	hypothetical protein			184756-184908
LA0177	0.8	1.169	0.69	0.64	0.807	0.896	0.74	1.46	0.86	0.8	1.01	1.12	0.93	alpha-hemolysin			184905-185129
LA0178	1.509	2.157	1.541	1.377	1.008	1.17	1.437	1.43	1.02	0.91	0.67	0.78	0.95	60Kd inner membrane protein			185139-187022
LA0179	1.464	2.279	1.039	0.884	0.897	1.102	1.112	1.56	0.71	0.6	0.61	0.75	0.76	Jag-like protein			187054-187764
LA0180	0.886	0.952	0.802	0.73	0.703	0.919	0.71	1.07	0.91	0.82	0.79	1.04	0.8	tRNA modification GTPase		Involved in the biosynthesis of the hypermodified nucleoside 5-methylaminomethyl-2-thiouridine, which is found in the wobble position of some tRNAs	187757-189127
LA0181	0.991	0.989	1.533	1.293	0.885	0.985	1.158	1	1.55	1.3	0.89	0.99	1.17	NADP-dependent malic enzyme			189124-190437
LA0182	0.595	0.645	0.177	0.304	0.395	0.609	0.151	1.08	0.3	0.51	0.66	1.02	0.25	hypothetical protein			190434-190571
LA0183	0.754	0.882	0.408	0.399	1.608	1.13	0.644	1.17	0.54	0.53	2.13	1.5	0.85	hypothetical protein			191014-191151
LA0184	3.309	2.06	3.782	4.604	4.974	2.624	3.152	0.62	1.14	1.39	1.5	0.79	0.95	hypothetical protein			191138-193216
LA0185	3.156	4.39	3.006	2.824	1.628	1.771	2.34	1.39	0.95	0.89	0.52	0.56	0.74	Fumarate hydratase		fumarase	193303-194697
LA0186	0.583	0.658	0.17	0.305	0.464	0.497	0.154	1.13	0.29	0.52	0.8	0.85	0.26	putative outermembrane protein			195061-195222
LA0187	0.892	1.034	0.662	0.738	0.795	0.963	0.613	1.16	0.74	0.83	0.89	1.08	0.69	hypothetical protein			195204-195644
LA0188	0.74	0.882	0.362	0.432	0.584	0.715	0.279	1.19	0.49	0.58	0.79	0.97	0.38	hypothetical protein			195667-195864
LA0189	0.76	0.911	0.411	0.42	0.705	0.796	0.34	1.2	0.54	0.55	0.93	1.05	0.45	phage DNA-binding-like protein (gam)			195924-196520
LA0190	2.131	1.415	1.831	1.803	1.769	1.551	1.914	0.66	0.86	0.85	0.83	0.73	0.9	putative outermembrane protein			196533-196685
LA0191	2.57	1.77	2.667	2.118	2.031	1.944	2.239	0.69	1.04	0.82	0.79	0.76	0.87	hypothetical protein			196707-197174
LA0192	1.895	1.53	1.658	1.538	1.388	1.561	1.679	0.81	0.87	0.81	0.73	0.82	0.89	hypothetical protein			197181-197360
LA0193	1.51	1.325	1.251	1.341	1.337	1.523	1.637	0.88	0.83	0.89	0.89	1.01	1.08	hypothetical protein			197391-197696
LA0194	1.232	1.208	0.876	0.697	1.055	1.185	0.843	0.98	0.71	0.57	0.86	0.96	0.68	hypothetical protein			197696-197977
LA0195	1.131	1.43	1.086	1.478	2.505	1.158	1.02	1.26	0.96	1.31	2.21	1.02	0.9	Predicted transcriptional regulator			198079-198501
LA0196	0.755	1.025	0.444	0.627	0.802	0.799	0.472	1.36	0.59	0.83	1.06	1.06	0.63	hypothetical protein			198502-198669
LA0197	0.771	0.903	0.554	0.574	0.639	0.823	0.522	1.17	0.72	0.74	0.83	1.07	0.68	hypothetical protein			198703-198888
LA0198	0.774	0.872	0.429	0.533	0.634	0.73	0.462	1.13	0.55	0.69	0.82	0.94	0.6	hypothetical protein			199254-199556
LA0199	0.582	0.701	0.18	0.317	0.435	0.553	0.157	1.2	0.31	0.54	0.75	0.95	0.27	hypothetical protein			199592-199699
LA0200	0.94	0.933	1.043	0.929	0.856	1.194	0.977	0.99	1.11	0.99	0.91	1.27	1.04	hypothetical protein			199741-199974
LA0201	1.17	0.849	1.376	1.439	1.011	1.654	1.548	0.73	1.18	1.23	0.86	1.41	1.32	hypothetical protein			199971-200297
LA0202	0.908	0.957	1.169	0.884	0.98	1.39	1.121	1.05	1.29	0.97	1.08	1.53	1.23	hypothetical protein			200339-200920
LA0203	0.723	0.798	0.371	0.374	0.631	0.828	0.347	1.1	0.51	0.52	0.87	1.15	0.48	hypothetical protein			202045-202659
LA0204	0.617	0.694	0.21	0.34	0.519	0.614	0.183	1.12	0.34	0.55	0.84	1	0.3	hypothetical protein			202656-202892
LA0205	1.732	1.174	1.987	2.275	1.199	1.418	1.792	0.68	1.15	1.31	0.69	0.82	1.03	hypothetical protein			202969-204456
LA0206	0.777	0.882	0.524	0.567	0.713	0.825	0.606	1.14	0.67	0.73	0.92	1.06	0.78	hypothetical protein			204466-204900
LA0207	1.012	1.045	0.89	0.92	0.818	0.851	0.812	1.03	0.88	0.91	0.81	0.84	0.8	hypothetical protein			204946-205356
LA0208	0.695	0.878	0.283	0.429	0.565	0.647	0.286	1.26	0.41	0.62	0.81	0.93	0.41	hypothetical protein			205410-205565
LA0209	1.029	0.943	1.099	1.062	0.92	1.101	0.992	0.92	1.07	1.03	0.89	1.07	0.96	phage-like protein			205534-207741
LA0210	1.01	0.887	1.136	1.065	0.777	1.054	0.933	0.88	1.12	1.05	0.77	1.04	0.92	hypothetical protein			207738-208283
LA0211	0.83	0.901	0.56	0.696	0.645	0.776	0.611	1.09	0.67	0.84	0.78	0.93	0.74	hypothetical protein			208280-208651
LA0212	0.855	0.898	0.596	0.622	0.723	0.8	0.524	1.05	0.7	0.73	0.85	0.94	0.61	hypothetical protein			208651-209682
LA0213	1.047	0.962	1.135	1.337	1.038	1.21	1.3	0.92	1.08	1.28	0.99	1.16	1.24	hypothetical protein			209694-210266
LA0214	1.026	0.94	1.209	1.212	0.897	1.147	1.21	0.92	1.18	1.18	0.87	1.12	1.18	hypothetical protein			210266-210628
LA0215	0.967	0.987	0.799	0.851	0.926	0.951	0.798	1.02	0.83	0.88	0.96	0.98	0.83	hypothetical protein			210852-211982
LA0216	1.201	0.987	1.6	1.344	1.167	1.401	1.455	0.82	1.33	1.12	0.97	1.17	1.21	hypothetical protein			211966-212640
LA0217	0.73	0.892	0.36	0.516	0.628	0.628	0.35	1.22	0.49	0.71	0.86	0.86	0.48	hypothetical protein			212706-213428
LA0218	1.291	0.962	1.992	1.821	0.872	1.103	2.004	0.75	1.54	1.41	0.68	0.85	1.55	hypothetical protein			213421-214953
LA0219	1.34	1.03	2.648	2.283	1.165	1.725	2.335	0.77	1.98	1.7	0.87	1.29	1.74	hypothetical protein			215823-217379
LA0220	0.51	0.602	0.14	0.29	0.366	0.474	0.116	1.18	0.27	0.57	0.72	0.93	0.23	hypothetical protein			218063-218170
LA0221	0.703	0.873	0.37	0.46	0.702	0.779	0.421	1.24	0.53	0.65	1	1.11	0.6	hypothetical protein			218431-220110
LA0222	6.286	21.534	1.388	3.009	5.414	3.058	1.912	3.43	0.22	0.48	0.86	0.49	0.3	outer membrane protein OmpA family (Loa22)			220446-221033
LA0223	1.323	0.965	2.034	1.53	1.019	1.642	1.873	0.73	1.54	1.16	0.77	1.24	1.42	ribosomal large subunit pseudouridine synthase D		pseudouridylate synthase; uracil hydrolyase	221168-222106
LA0224	0.795	0.884	0.658	0.769	0.727	0.851	0.935	1.11	0.83	0.97	0.91	1.07	1.18	probable carbon-nitrogen hydrolase			222075-222917
LA0225	0.913	1.156	0.862	0.97	0.919	1.113	0.719	1.27	0.94	1.06	1.01	1.22	0.79	3-oxoacyl-[acyl-carrier protein] reductase		3-ketoacyl-acyl carrier protein reductase	223000-223752
LA0226	0.808	0.836	0.653	0.551	0.738	0.949	0.638	1.03	0.81	0.68	0.91	1.17	0.79	hypothetical protein			223749-224786
LA0227	0.796	0.857	0.795	0.733	0.781	0.891	0.617	1.08	1	0.92	0.98	1.12	0.78	hypothetical protein			224758-225633
LA0228	0.957	1.091	0.947	1.168	1.24	1.147	0.957	1.14	0.99	1.22	1.3	1.2	1	hypothetical protein			225662-226024
LA0229	2.487	1.773	3.046	2.783	2.946	2.612	3.179	0.71	1.22	1.12	1.18	1.05	1.28	inositol monophophatase family protein		similar to extragenic suppressor protein suhB	226021-226836
LA0230	0.665	0.757	0.236	0.348	0.564	0.755	0.272	1.14	0.35	0.52	0.85	1.14	0.41	hypothetical protein			226967-227137
LA0231	1.017	0.966	1.456	0.979	1.04	1.277	1.375	0.95	1.43	0.96	1.02	1.26	1.35	Putative glycosyl transferase			227144-228478
LA0232	0.763	0.829	0.647	0.728	0.693	0.804	0.546	1.09	0.85	0.95	0.91	1.05	0.72	Putative glycosyl transferase			228462-229511
LA0233	0.833	0.879	0.726	0.642	0.774	0.955	0.669	1.06	0.87	0.77	0.93	1.15	0.8	Putative glycosyl transferase			229508-230566
LA0234	0.783	1.065	0.376	0.506	0.689	0.722	0.35	1.36	0.48	0.65	0.88	0.92	0.45	hypothetical protein			230563-231573
LA0235	1.173	0.961	1.838	1.889	0.993	1.118	1.528	0.82	1.57	1.61	0.85	0.95	1.3	dTDP-glucose 4,6-dehydratase			231653-232618
LA0236	0.702	0.705	0.276	0.319	0.45	0.597	0.204	1	0.39	0.45	0.64	0.85	0.29	hypothetical protein			233166-233303
LA0237	2.085	1.388	4.592	5.18	3.467	1.772	4.345	0.67	2.2	2.48	1.66	0.85	2.08	Protoheme IX farnesyltransferase		Heme O synthase	233785-234654
LA0238	0.781	0.858	0.605	0.738	0.969	0.906	0.824	1.1	0.77	0.94	1.24	1.16	1.06	cytochrome-c oxidase assembly factor ctaA			234670-235617
LA0239	0.759	0.892	0.493	0.604	0.667	0.786	0.461	1.18	0.65	0.8	0.88	1.04	0.61	hypothetical protein			235624-235797
LA0240	0.9	1.138	0.5	0.642	1.867	0.903	0.512	1.26	0.56	0.71	2.07	1	0.57	hypothetical protein			235816-236019
LA0241	2.383	1.568	2.382	1.992	2.403	1.826	2.779	0.66	1	0.84	1.01	0.77	1.17	SCO1/SenC family protein			236045-236884
LA0242	24.087	17.343	4.002	3.781	28.182	2.276	4.186	0.72	0.17	0.16	1.17	0.09	0.17	cytochrome caa3 oxidase subunit II			236895-237896
LA0243	34.556	27.059	6.559	5.328	21.813	3.399	5.395	0.78	0.19	0.15	1.21	0.1	0.16	cytochrome C oxidase polypeptide I			237907-239511
LA0244	10.307	8.565	2.98	3.32	12.471	1.632	2.384	0.83	0.29	0.32	1.21	0.16	0.23	Cytochrome c oxidase polypeptide III		Cytochrome AA3 subunit 3	239498-240142
LA0245	0.746	0.784	0.475	0.488	0.595	0.652	0.481	1.05	0.64	0.65	0.8	0.87	0.64	hypothetical protein			240381-240497
LA0246	0.548	0.656	0.161	0.3	0.402	0.458	0.141	1.2	0.29	0.55	0.73	0.84	0.26	hypothetical protein			241400-241522
LA0247	1.019	1.132	0.781	1.031	2.13	0.855	0.801	1.11	0.77	1.01	2.09	0.84	0.79	hypothetical protein			241675-241974
LA0248	0.844	0.95	0.756	0.66	0.861	0.817	0.733	1.13	0.9	0.78	1.02	0.97	0.87	hypothetical protein			242636-243313
LA0249	5.143	10.032	1.628	3.035	9.345	2.405	1.871	1.95	0.32	0.59	1.82	0.47	0.36	Transcriptional regulators			243351-243944
LA0250	7.999	10.103	3.641	8.938	2.788	2.606	3.555	1.26	0.46	1.12	0.35	0.33	0.44	TRAM family protein			243986-245017
LA0251	7.434	8.021	2.159	3.2	6.009	2.747	2.749	1.08	0.29	0.43	0.81	0.37	0.37	phosphoenolpyruvate carboxykinase		PEP carboxykinase; PEP carboxylase; PEPCK; catalyzes the phosphorylation and decarboxylation of oxaloacetate to form phosphoenolpyruvate using ATP	245079-246671
LA0252	0.56	0.712	0.156	0.326	0.388	0.474	0.127	1.27	0.28	0.58	0.69	0.85	0.23	hypothetical protein			247271-247498
LA0253	0.859	0.884	0.779	0.774	0.882	0.882	0.616	1.03	0.91	0.9	1.03	1.03	0.72	hypothetical protein	MORN variant		247506-248246
LA0254	1.536	1.179	2.972	2.74	1.718	1.5	1.919	0.77	1.93	1.78	1.12	0.98	1.25	hypothetical protein			248283-249098
LA0255	1.006	1.132	1.399	0.813	0.944	0.999	1.247	1.13	1.39	0.81	0.94	0.99	1.24	parA family protein			249070-249846
LA0256	2.369	1.684	2.517	2.4	3.168	1.978	2.24	0.71	1.06	1.01	1.34	0.83	0.95	aspartyl/glutamyl-tRNA amidotransferase subunit B		Allows the formation of correctly charged Asn-tRNA(Asn) or Gln-tRNA(Gln) through the transamidation of misacylated Asp-tRNA(Asn) or Glu-tRNA(Gln) in organisms which lack either or both of asparaginyl-tRNA or glutaminyl-tRNA synthetases. The reaction takes	249960-251420
LA0257	0.794	0.877	0.64	0.551	0.767	0.748	0.64	1.1	0.81	0.69	0.97	0.94	0.81	hypothetical protein			252262-252375
LA0258	1.851	1.518	2.5	2.041	2.123	1.601	2.224	0.82	1.35	1.1	1.15	0.86	1.2	DNA polymerase III, subunit alpha			252765-256286
LA0259	0.96	0.921	1.083	1.123	0.825	0.958	0.809	0.96	1.13	1.17	0.86	1	0.84	hypothetical protein			256385-256588
LA0260	0.531	0.629	0.183	0.296	0.404	0.562	0.136	1.18	0.34	0.56	0.76	1.06	0.26	hypothetical protein			256866-256982
LA0261	1.208	1.128	0.9	1.032	2.259	1.201	1.002	0.93	0.75	0.85	1.87	0.99	0.83	Probable RNA polymerase ECF-type sigma factor			258173-259165
LA0262	1.463	1.208	2.079	2.049	1.839	1.718	1.882	0.83	1.42	1.4	1.26	1.17	1.29	Peptidase family M23/M37			257323-258222
LA0263	1.101	1.112	1.265	1.293	1.542	1.017	1.237	1.01	1.15	1.17	1.4	0.92	1.12	hypothetical protein			259201-259929
LA0264	0.745	0.894	0.467	0.624	0.782	0.709	0.469	1.2	0.63	0.84	1.05	0.95	0.63	hypothetical protein			260073-260462
LA0265	0.967	0.97	0.967	0.928	0.944	1.003	0.913	1	1	0.96	0.98	1.04	0.94	hypothetical protein			260441-261901
LA0266	0.821	0.885	0.882	0.766	0.809	0.843	0.712	1.08	1.07	0.93	0.99	1.03	0.87	hypothetical protein			261906-262592
LA0267	0.575	0.73	0.204	0.335	0.448	0.524	0.191	1.27	0.35	0.58	0.78	0.91	0.33	hypothetical protein			263215-263355
LA0268	4.009	21.258	6.254	4.453	67.008	24.777	7.818	5.3	1.56	1.11	16.71	6.18	1.95	hypothetical protein			263604-264014
LA0269	7.155	3.296	15.949	10.955	3.633	5.116	14.103	0.46	2.23	1.53	0.51	0.72	1.97	transposase			264684-265757
LA0270	0.77	0.847	0.402	0.586	0.571	0.82	0.405	1.1	0.52	0.76	0.74	1.06	0.53	hypothetical protein			266227-266331
LA0271	0.796	0.877	0.563	0.581	0.769	0.763	0.544	1.1	0.71	0.73	0.97	0.96	0.68	hypothetical protein			266483-267487
LA0272	0.996	0.987	1.121	1.151	1.262	1.036	1.164	0.99	1.13	1.16	1.27	1.04	1.17	hypothetical protein			267500-268513
LA0273	1.777	1.406	4.715	5.52	2.199	2.49	3.672	0.79	2.65	3.11	1.24	1.4	2.07	Lipoprotein releasing system transmembrane protein lolC			268637-270013
LA0274	0.782	0.892	0.484	0.587	0.733	0.72	0.533	1.14	0.62	0.75	0.94	0.92	0.68	putative ABC transporter, ATP-binding protein			270015-270692
LA0275	0.607	0.768	0.178	0.335	0.425	0.524	0.137	1.27	0.29	0.55	0.7	0.86	0.23	hypothetical protein			270890-270997
LA0276	0.807	0.899	0.467	0.532	0.866	0.747	0.498	1.11	0.58	0.66	1.07	0.93	0.62	hypothetical protein			271763-272434
LA0277	0.634	0.719	0.332	0.379	0.585	0.687	0.269	1.13	0.52	0.6	0.92	1.08	0.42	hypothetical protein			272406-272555
LA0278	0.822	1.064	0.449	0.562	1.017	0.866	0.416	1.29	0.55	0.68	1.24	1.05	0.51	hypothetical protein			272966-273250
LA0279	0.923	1.01	1.064	0.778	1.019	1.015	0.85	1.09	1.15	0.84	1.1	1.1	0.92	hypothetical protein			273468-274106
LA0280	1.929	1.615	4.176	4.504	2.243	2.034	3.47	0.84	2.16	2.33	1.16	1.05	1.8	probable cyclic nucleotide binding protein			274192-275409
LA0281	0.837	0.97	0.733	0.558	0.676	0.888	0.648	1.16	0.88	0.67	0.81	1.06	0.77	DNA-3-methyladenine glycosylase		3-methyladenine DNA glycosidase; 3MEA DNA glycosylase	275430-276116
LA0282	0.711	0.829	0.479	0.39	0.531	0.665	0.339	1.17	0.67	0.55	0.75	0.94	0.48	hypothetical protein			276107-276214
LA0283	1.134	1.13	1.312	1.138	3.285	1.412	1.614	1	1.16	1	2.9	1.25	1.42	hypothetical protein	Beta-propeller; Six-bladed beta-propeller, TolB-like		276944-278401
LA0284	0.745	0.928	0.332	0.491	0.803	0.645	0.355	1.25	0.45	0.66	1.08	0.87	0.48	hypothetical protein			278475-279170
LA0285	0.714	0.789	0.375	0.435	0.683	0.737	0.347	1.11	0.53	0.61	0.96	1.03	0.49	hypothetical protein			279852-280085
LA0286	0.974	2.119	0.378	0.726	8.564	1.172	0.745	2.18	0.39	0.75	8.79	1.2	0.76	hypothetical protein			280400-281158
LA0287	0.535	0.659	0.173	0.294	0.413	0.53	0.14	1.23	0.32	0.55	0.77	0.99	0.26	hypothetical protein			281327-281431
LA0288	1.278	1.116	2.939	2.029	1.165	1.243	1.857	0.87	2.3	1.59	0.91	0.97	1.45	adenylate cyclase			281861-283057
LA0289	1.58	1.403	3.774	3.554	2.197	1.762	2.53	0.89	2.39	2.25	1.39	1.12	1.6	hypothetical protein	Diverse 7TM receptor, transmembrane region		283181-283999
LA0290	1.572	1.14	3.306	3.241	1.067	1.72	2.335	0.73	2.1	2.06	0.68	1.09	1.49	Ankyrin repeat proteins			284304-284750
LA0291	0.687	0.771	0.405	0.4	0.524	0.645	0.292	1.12	0.59	0.58	0.76	0.94	0.43	hypothetical protein			284117-284332
LA0292	1.027	0.95	1.505	1.335	1.105	1.139	1.517	0.93	1.47	1.3	1.08	1.11	1.48	RNA methyltransferase			284811-285992
LA0293	0.867	0.943	0.669	0.938	0.909	0.923	0.731	1.09	0.77	1.08	1.05	1.06	0.84	purine NTPase, putative			287046-289361
LA0294	1.097	1.24	2	1.892	0.998	1.291	1.428	1.13	1.82	1.72	0.91	1.18	1.3	hypothetical protein			289363-289989
LA0295	0.948	1.04	1.225	1.313	1.006	0.857	1.219	1.1	1.29	1.39	1.06	0.9	1.29	hypothetical protein			290348-290491
LA0296	10.462	4.11	2.492	2.722	1.803	1.872	2.539	0.39	0.24	0.26	0.17	0.18	0.24	alcohol dehydrogenase			291019-292272
LA0297	0.769	0.895	0.538	0.648	0.807	0.789	0.593	1.16	0.7	0.84	1.05	1.03	0.77	CBS domain protein			292402-293022
LA0298	0.852	0.942	0.843	0.929	0.929	0.888	0.843	1.11	0.99	1.09	1.09	1.04	0.99	heat shock protein dnaJ homolog			293024-293956
LA0299	1.827	1.082	4.51	4.932	1.628	2.406	4.079	0.59	2.47	2.7	0.89	1.32	2.23	carbon starvation protein A			294044-296149
LA0300	1.021	0.894	1.545	1.517	0.799	0.947	1.156	0.88	1.51	1.49	0.78	0.93	1.13	MutT/nudix family protein			296146-296694
LA0301	0.997	1.04	1.027	0.925	1.235	1.01	0.921	1.04	1.03	0.93	1.24	1.01	0.92	outer membrane protein OmpA family			297002-298771
LA0302	0.824	1.008	0.56	0.683	0.826	0.91	0.711	1.22	0.68	0.83	1	1.1	0.86	hypothetical protein			298777-299508
LA0303	0.818	0.798	0.835	0.691	0.805	0.932	0.648	0.98	1.02	0.84	0.98	1.14	0.79	hypothetical protein			299783-300136
LA0304	0.958	0.906	1.403	1.187	1.148	1.314	1.338	0.95	1.46	1.24	1.2	1.37	1.4	hypothetical protein			300133-300465
LA0305	0.598	0.753	0.164	0.332	0.427	0.51	0.139	1.26	0.27	0.56	0.71	0.85	0.23	hypothetical protein			300543-300686
LA0306	1.184	1.099	1.314	1.225	1.58	1.037	1.407	0.93	1.11	1.03	1.33	0.88	1.19	hypothetical protein	Helix-turn-helix, Fis-type		300776-301621
LA0307	6.969	2.967	15.979	9.703	3.753	5.132	14.49	0.43	2.29	1.39	0.54	0.74	2.08	transposase			302379-303452
LA0308	1.108	0.997	1.393	1.371	1.02	0.893	1.418	0.9	1.26	1.24	0.92	0.81	1.28	protoporphyrinogen oxidase HemK			304004-304864
LA0309	1.296	1.086	1.943	1.74	1.157	1.18	1.676	0.84	1.5	1.34	0.89	0.91	1.29	cAMP-dependent protein kinase regulatory chain			306150-306815
LA0310	1.544	1.24	2.133	2.031	1.357	1.341	1.921	0.8	1.38	1.32	0.88	0.87	1.24	probable catabolite gene activator			306815-307870
LA0311	1.059	1.059	1.334	0.926	0.903	1.049	1.244	1	1.26	0.87	0.85	0.99	1.17	probable chlorohydrolase			307881-309131
LA0312	1.269	1.385	2.146	2.202	1.546	1.356	1.785	1.09	1.69	1.74	1.22	1.07	1.41	peptidase, M23/M37 family protein			309150-309815
LA0313	5.148	9.782	2.501	3.267	7.453	3.11	3.994	1.9	0.49	0.63	1.45	0.6	0.78	elongation factor EF-2		Promotes the GTP-dependent translocation of the nascent protein chain from the A-site to the P-site of the ribosome	310064-312184
LA0314	1.43	1.097	2.536	2.215	1.349	2.011	2.173	0.77	1.77	1.55	0.94	1.41	1.52	Trk system potassium uptake protein trkH			312471-314090
LA0315	1.03	0.982	1.338	1.105	0.987	1.103	1.164	0.95	1.3	1.07	0.96	1.07	1.13	hypothetical protein			314617-314838
LA0316	0.949	1.006	1.33	1.655	0.901	0.925	0.849	1.06	1.4	1.74	0.95	0.97	0.89	predicted transcriptional regulator			314349-314702
LA0317	1.488	1.084	3.471	2.159	1.644	2.027	2.493	0.73	2.33	1.45	1.1	1.36	1.68	hypothetical protein			314831-314968
LA0318	0.777	0.876	0.578	0.637	0.635	0.723	0.512	1.13	0.74	0.82	0.82	0.93	0.66	hypothetical protein			315154-315360
LA0319	1.173	0.941	1.626	1.83	1.408	1.359	1.809	0.8	1.39	1.56	1.2	1.16	1.54	hypothetical protein	UbiA prenyltransferase		316393-317292
LA0320	0.789	0.989	0.567	0.752	0.979	0.784	0.655	1.25	0.72	0.95	1.24	0.99	0.83	Thiol-disulfide isomerase and thioredoxins			318007-318510
LA0321	0.929	1.024	0.898	0.964	1.116	0.96	0.882	1.1	0.97	1.04	1.2	1.03	0.95	hypothetical protein			319294-320064
LA0322	1.033	0.93	0.931	0.602	1.128	0.955	0.815	0.9	0.9	0.58	1.09	0.92	0.79	hypothetical protein			320235-320654
LA0323	0.67	0.859	0.278	0.482	0.603	0.657	0.324	1.28	0.41	0.72	0.9	0.98	0.48	hypothetical protein	Activator of Hsp90 ATPase homologue 1-like		321244-321684
LA0324	0.844	0.815	1.087	0.981	0.803	0.972	0.977	0.97	1.29	1.16	0.95	1.15	1.16	hypothetical protein			322201-322344
LA0325	1.532	1.088	2.633	2.955	1.291	1.807	2.415	0.71	1.72	1.93	0.84	1.18	1.58	alcohol dehydrogenase			322364-323386
LA0326	1.312	1.064	1.816	1.652	1.364	1.5	1.516	0.81	1.38	1.26	1.04	1.14	1.16	Geranyltranstransferase		Farnesyl-diphosphate synthase; FPP synthase	323651-324649
LA0327	1.037	0.959	1.215	1.518	1.211	1.516	1.105	0.92	1.17	1.46	1.17	1.46	1.07	hemolysin			324579-325409
LA0328	1.133	1.04	2.014	1.818	1.146	1.254	1.311	0.92	1.78	1.6	1.01	1.11	1.16	putative acyltransferase			325612-326838
LA0329	0.718	0.785	0.528	0.533	0.559	0.683	0.375	1.09	0.74	0.74	0.78	0.95	0.52	hypothetical protein			326827-327048
LA0330	4.053	1.56	13.016	10.166	2.363	3.989	5.912	0.38	3.21	2.51	0.58	0.98	1.46	Penicillin G acylase precursor		Penicillin G amidase; Penicillin G amidohydrolase	327236-329752
LA0331	0.725	0.997	0.327	0.473	1.055	0.707	0.34	1.38	0.45	0.65	1.46	0.98	0.47	hypothetical protein			330964-331110
LA0332	1.892	2.005	3.829	4.306	2.017	2.007	3.852	1.06	2.02	2.28	1.07	1.06	2.04	Putative 6-pyruvoyl tetrahydrobiopterin synthase			331266-331652
LA0333	0.802	0.896	0.648	0.665	0.738	0.761	0.648	1.12	0.81	0.83	0.92	0.95	0.81	hypothetical protein	Exoenzyme S synthesis protein B/queuosine synthesis		331662-332390
LA0334	6.461	3.362	6.344	4.445	5.165	3.042	5.653	0.52	0.98	0.69	0.8	0.47	0.87	nicotinamide nucleotide transhydrogenase, chain alpha			332468-332752
LA0335	12.746	4.873	8.005	7.61	3.577	2.974	6.454	0.38	0.63	0.6	0.28	0.23	0.51	NAD(P) transhydrogenase beta subunit pntB			332755-334155
LA0336	0.864	0.79	1.319	1.231	0.796	0.772	1.13	0.91	1.53	1.42	0.92	0.89	1.31	hypothetical protein			334235-334387
LA0337	0.685	0.882	0.263	0.441	0.621	0.651	0.297	1.29	0.38	0.64	0.91	0.95	0.43	hypothetical protein			335630-336133
LA0338	0.627	0.709	0.321	0.361	0.481	0.618	0.287	1.13	0.51	0.58	0.77	0.99	0.46	hypothetical protein			336633-336791
LA0339	0.986	0.987	0.976	1.252	0.934	1.044	1.289	1	0.99	1.27	0.95	1.06	1.31	glycerophosphoryl diester phosphodiesterase			336923-337918
LA0340	0.524	0.593	0.145	0.291	0.375	0.505	0.117	1.13	0.28	0.56	0.72	0.96	0.22	hypothetical protein			339021-339137
LA0341	1.473	1.207	2.499	3.163	2.143	1.091	1.987	0.82	1.7	2.15	1.45	0.74	1.35	glcG protein, putative			339179-339667
LA0342	0.659	0.804	0.227	0.368	0.494	0.605	0.204	1.22	0.34	0.56	0.75	0.92	0.31	hypothetical protein			339996-340124
LA0343	1.342	1.115	2.051	1.911	1.563	1.324	2.019	0.83	1.53	1.42	1.16	0.99	1.5	hypothetical protein	Glutathione-dependent formaldehyde-activating, GFA		340440-340847
LA0344	0.736	0.87	0.465	0.5	0.675	0.767	0.4	1.18	0.63	0.68	0.92	1.04	0.54	hypothetical protein			341307-341510
LA0345	1.037	2.851	0.388	0.669	2.261	0.849	0.464	2.75	0.37	0.65	2.18	0.82	0.45	Flagellar hook-basal body protein			341671-342054
LA0346	1.573	5.858	0.611	0.958	1.796	1.095	0.757	3.72	0.39	0.61	1.14	0.7	0.48	flagellar basal body rod protein			342057-342524
LA0347	3.36	15.557	3.215	3.009	4.785	1.992	2.461	4.63	0.96	0.9	1.42	0.59	0.73	Flagellar basal body protein			342584-343015
LA0348	0.697	0.812	0.471	0.517	0.641	0.62	0.437	1.16	0.68	0.74	0.92	0.89	0.63	probable anti-sigma factor antagonist			343137-343427
LA0349	0.735	0.861	0.579	0.583	0.633	0.649	0.438	1.17	0.79	0.79	0.86	0.88	0.6	hypothetical protein			343015-343158
LA0350	0.78	1.181	0.337	0.539	1.224	0.774	0.401	1.51	0.43	0.69	1.57	0.99	0.51	putative lipoprotein			343824-344165
LA0351	0.882	0.997	0.786	0.782	0.967	1.28	0.717	1.13	0.89	0.89	1.1	1.45	0.81	TPR-repeat-containing protein			344198-345247
LA0352	0.691	0.857	0.346	0.418	0.603	0.711	0.343	1.24	0.5	0.6	0.87	1.03	0.5	hypothetical protein			345445-346686
LA0353	0.805	0.976	0.619	0.762	0.796	0.752	0.638	1.21	0.77	0.95	0.99	0.93	0.79	hypothetical protein			346776-347258
LA0354	0.872	0.879	0.712	0.51	0.676	0.85	0.536	1.01	0.82	0.58	0.78	0.97	0.61	hypothetical protein			347268-347477
LA0355	1.075	0.963	1.602	1.134	0.799	1.227	1.785	0.9	1.49	1.05	0.74	1.14	1.66	hypothetical protein			347648-348028
LA0356	1.732	1.101	5.21	2.774	1.529	2.518	4.433	0.64	3.01	1.6	0.88	1.45	2.56	hypothetical protein			348117-348230
LA0357	0.943	0.943	1.388	1.162	0.741	1.181	1.44	1	1.47	1.23	0.79	1.25	1.53	hypothetical protein	Lipase, active site; Dienelactone hydrolase		348313-349290
LA0358	1.089	0.925	1.974	1.675	0.898	0.949	1.57	0.85	1.81	1.54	0.82	0.87	1.44	hypothetical protein			349936-350631
LA0359	0.647	0.643	0.211	0.311	0.505	0.654	0.297	0.99	0.33	0.48	0.78	1.01	0.46	hypothetical protein			350777-350902
LA0360	1.896	2.659	1.707	1.717	1.969	1.532	1.879	1.4	0.9	0.91	1.04	0.81	0.99	glycine dehydrogenase		acts in conjunction with GvcH to form H-protein-S-aminomethyldihydrolipoyllysine from glycine	351773-354667
LA0361	4.18	10.187	2.165	2.486	5.029	2.143	2.353	2.44	0.52	0.59	1.2	0.51	0.56	Glycine cleavage system H protein			354707-355099
LA0362	1.092	1.437	1.211	1.491	3.583	1.314	1.618	1.32	1.11	1.37	3.28	1.2	1.48	Probable aminomethyltransferase		Glycine cleavage system T protein	355117-356331
LA0363	0.707	0.82	0.352	0.489	0.662	0.672	0.432	1.16	0.5	0.69	0.94	0.95	0.61	hypothetical protein			356997-357257
LA0364	0.642	0.755	0.358	0.46	0.626	0.717	0.369	1.18	0.56	0.72	0.98	1.12	0.57	hypothetical protein			357691-358068
LA0365	2.679	3.082	1.012	0.754	1.431	1.026	1.008	1.15	0.38	0.28	0.53	0.38	0.38	hypothetical protein (Lsa63)	Borrelia P83100		358338-359999
LA0366	2.019	1.167	4.54	6.05	2.396	2.685	4.333	0.58	2.25	3	1.19	1.33	2.15	phosphoserine aminotransferase		catalyzes the formation of 3-phosphonooxypyruvate and glutamate from O-phospho-L-serine and 2-oxoglutarate	360123-361250
LA0367	1.458	0.969	3.832	2.832	1.268	1.772	2.798	0.66	2.63	1.94	0.87	1.22	1.92	hypothetical protein			360016-360147
LA0368	0.843	0.888	0.725	0.606	0.772	0.869	0.578	1.05	0.86	0.72	0.92	1.03	0.69	hypothetical protein			361247-361849
LA0369	1.962	3.589	3.447	3.849	2.458	2.243	2.924	1.83	1.76	1.96	1.25	1.14	1.49	Ribose 5-phosphate isomerase B		Phosphoriboisomerase B	362336-362773
LA0370	0.974	1.093	0.958	1.21	1.312	1.085	0.92	1.12	0.98	1.24	1.35	1.11	0.94	hypothetical protein	Fibronectin, type III; Concanavalin A-like lectin/glucanase		362837-364750
LA0371	0.725	0.889	0.433	0.453	0.556	0.718	0.286	1.23	0.6	0.62	0.77	0.99	0.39	hypothetical protein			364712-365128
LA0372	0.716	0.855	0.408	0.402	0.561	0.648	0.266	1.19	0.57	0.56	0.78	0.91	0.37	predicted transcriptional regulator, copG family			365125-365313
LA0373	1.086	0.971	1.466	1.776	1.356	1.327	1.443	0.89	1.35	1.64	1.25	1.22	1.33	hypothetical protein	Tetratricopeptide-like helical; Tetratricopeptide region		365313-365915
LA0374	1.091	1.002	1.392	1.352	1.173	1.227	1.168	0.92	1.28	1.24	1.08	1.12	1.07	hypothetical protein			365935-368025
LA0375	0.742	0.88	0.446	0.466	0.621	0.77	0.45	1.19	0.6	0.63	0.84	1.04	0.61	hypothetical protein			368022-368954
LA0376	1.058	1.034	1.327	1.222	1.154	1.186	1.515	0.98	1.25	1.16	1.09	1.12	1.43	hypothetical protein	Alkaline phosphatase-like, alpha/beta/alpham, core domain; Metalloenzyme		369067-370038
LA0377	0.72	0.851	0.363	0.432	0.631	0.648	0.472	1.18	0.5	0.6	0.88	0.9	0.66	hypothetical protein			370211-370600
LA0378	1.651	1.335	2.228	2.263	1.667	1.523	2.19	0.81	1.35	1.37	1.01	0.92	1.33	TPR-repeat-containing proteins		putative hemolysin	370713-371891
LA0379	1.729	1.551	3.362	2.24	1.472	1.461	2.453	0.9	1.94	1.3	0.85	0.84	1.42	hypothetical protein			371846-373420
LA0380	1.412	1.118	0.885	0.842	1.32	0.911	0.771	0.79	0.63	0.6	0.93	0.65	0.55	SAM-dependent methyltransferase			373619-374413
LA0381	0.535	0.664	0.157	0.299	0.39	0.479	0.124	1.24	0.29	0.56	0.73	0.9	0.23	hypothetical protein			374654-374953
LA0382	0.97	0.942	1.494	1.289	0.889	1.022	1.141	0.97	1.54	1.33	0.92	1.05	1.18	hypothetical protein	KWG Leptospira		375155-376057
LA0383	0.968	0.918	1.36	1.23	0.831	0.935	0.967	0.95	1.4	1.27	0.86	0.97	1	hypothetical protein			376134-376715
LA0384	0.85	0.902	0.645	0.93	0.771	0.823	0.709	1.06	0.76	1.09	0.91	0.97	0.83	Putative colanic biosynthesis UDP-glucose lipid carrier transferase			377189-378577
LA0385	1.162	0.951	1.883	1.524	1.11	1.597	1.459	0.82	1.62	1.31	0.96	1.37	1.26	two-component response regulator			378656-379417
LA0386	0.887	0.884	0.85	0.821	0.785	1.006	0.773	1	0.96	0.93	0.89	1.13	0.87	hypothetical protein	ATP-binding region, ATPase-like		379371-381596
LA0387	1.469	1.135	2.31	2.525	1.271	1.882	2.46	0.77	1.57	1.72	0.87	1.28	1.67	hypothetical protein			381599-382225
LA0388	1.451	1.146	3.158	2.493	1.1	1.526	1.922	0.79	2.18	1.72	0.76	1.05	1.32	hypothetical protein	Aldolase-type TIM barrel; Protein of unknown function UPF0004; MiaB-like tRNA modifying enzyme; Elongator protein 3/MiaB/NifB; Radical SAM		382316-383629
LA0389	1.955	1.53	2.94	2.129	1.428	1.624	2.211	0.78	1.5	1.09	0.73	0.83	1.13	TPR repeat containing protein			383610-384719
LA0390	0.955	1.079	0.663	0.693	0.903	0.876	0.742	1.13	0.69	0.73	0.95	0.92	0.78	hypothetical protein			384741-385166
LA0391	2.285	5.743	1.12	1.684	3.363	1.623	1.884	2.51	0.49	0.74	1.47	0.71	0.82	ATPase (clpc)			385169-387709
LA0392	0.741	0.877	0.457	0.524	0.748	0.772	0.482	1.18	0.62	0.71	1.01	1.04	0.65	hypothetical protein	ATP:guanido phosphotransferase; 4Fe-4S ferredoxin, iron-sulphur binding		387854-388654
LA0393	0.583	0.757	0.27	0.315	0.434	0.607	0.199	1.3	0.46	0.54	0.74	1.04	0.34	hypothetical protein			389036-389221
LA0394	0.756	0.845	0.434	0.599	0.774	0.769	0.416	1.12	0.57	0.79	1.02	1.02	0.55	Probable integrase/recombinase			390250-390852
LA0395	6.14	11.819	3.637	4.986	50.971	7.254	4.204	1.92	0.59	0.81	8.3	1.18	0.68	anti-anti-sigma factor			390917-391183
LA0396	1.241	1	1.924	1.801	1.167	1.885	1.767	0.81	1.55	1.45	0.94	1.52	1.42	hypothetical protein			391263-392777
LA0397	0.913	0.861	1.064	0.678	0.804	1.016	0.887	0.94	1.17	0.74	0.88	1.11	0.97	Lipase/Acylhydrolase with GDSL-like motif			392774-393424
LA0398	0.686	0.786	0.253	0.346	0.46	0.582	0.193	1.15	0.37	0.5	0.67	0.85	0.28	hypothetical protein			393485-393607
LA0399	1.529	1.121	3.441	2.68	1.6	1.532	2.52	0.73	2.25	1.75	1.05	1	1.65	paraoxonase 3-like protein			394068-395129
LA0400	1.064	2.002	0.445	0.766	10.374	2.225	0.975	1.88	0.42	0.72	9.75	2.09	0.92	hypothetical protein			395273-395536
LA0401	0.985	1.001	0.928	1.194	1.271	1.044	0.722	1.02	0.94	1.21	1.29	1.06	0.73	Phosphohistidine phosphatase			397401-397883
LA0402	1.471	1.092	1.793	1.856	1.158	1.476	1.809	0.74	1.22	1.26	0.79	1	1.23	ABC-type MDR transporter, ATPase component			398091-399005
LA0403	0.972	0.921	1.392	1.458	1.307	1.047	1.012	0.95	1.43	1.5	1.34	1.08	1.04	hypothetical protein			398998-399822
LA0404	0.906	0.91	0.811	0.98	0.819	0.855	0.757	1	0.9	1.08	0.9	0.94	0.84	Predicted HD family protein			399906-401417
LA0405	0.758	0.874	0.409	0.547	0.683	0.754	0.419	1.15	0.54	0.72	0.9	0.99	0.55	dimethyladenosine transferase			401414-402355
LA0406	1.183	0.984	1.506	1.439	0.994	1.13	1.255	0.83	1.27	1.22	0.84	0.96	1.06	hypothetical protein	ComEC/Rec2-related protein		402282-404591
LA0407	0.677	0.733	0.394	0.367	0.479	0.526	0.29	1.08	0.58	0.54	0.71	0.78	0.43	hypothetical protein			404647-404844
LA0408	1.395	1.57	1.532	2.081	1.588	1.162	1.535	1.13	1.1	1.49	1.14	0.83	1.1	tryptophanyl-tRNA synthetase		catalyzes a two-step reaction; first charging a tryptophan molecule by linking its carboxyl group to the alpha-phosphate of ATP; second by transfer of the aminoacyl-adenylate to its tRNA	405456-406424
LA0409	1.683	2.872	1.647	1.706	2.011	1.463	1.303	1.71	0.98	1.01	1.19	0.87	0.77	hypothetical protein			406421-408241
LA0410	2.128	4.109	1.397	1.267	2.648	1.278	1.489	1.93	0.66	0.6	1.24	0.6	0.7	hypothetical protein	Outer membrane lipoprotein carrier protein LolA		408247-408840
LA0411	17.731	16.49	3.032	3.615	21.277	1.869	2.74	0.93	0.17	0.2	1.2	0.11	0.15	Electron transfer flavoprotein alpha-subunit		Alpha-ETF; Electron transfer flavoprotein large subunit; ETFLS	408965-409924
LA0412	13.055	10.966	0.905	1.215	15.535	1.281	0.93	0.84	0.07	0.09	1.19	0.1	0.07	Electron transfer flavoprotein beta-subunit		Beta-ETF; Electron transfer flavoprotein small subunit; ETFSS	409936-410697
LA0413	1.021	0.93	1.238	0.891	0.72	0.91	0.84	0.91	1.21	0.87	0.71	0.89	0.82	hypothetical protein			410780-411202
LA0414	2.056	1.299	1.426	1.824	1.452	1.126	1.347	0.63	0.69	0.89	0.71	0.55	0.66	Isovaleryl-CoA dehydrogenase			411260-412444
LA0415	1.046	0.995	0.899	0.808	1.326	1.13	1.284	0.95	0.86	0.77	1.27	1.08	1.23	SAM-dependent O-methyltransferase			412441-413136
LA0416	2.333	1.596	2.859	2.175	1.229	1.351	2.477	0.68	1.23	0.93	0.53	0.58	1.06	putative lipoprotein			413198-414277
LA0417	0.936	0.904	2.023	1.917	1.067	1.077	2.197	0.97	2.16	2.05	1.14	1.15	2.35	SAM-dependent O-methyltransferase			414587-415000
LA0418	7.102	3.26	16.405	10.522	3.227	5.149	15.037	0.46	2.31	1.48	0.45	0.73	2.12	transposase			415451-416524
LA0419	0.73	0.898	0.57	0.473	0.658	0.66	0.541	1.23	0.78	0.65	0.9	0.9	0.74	hypothetical protein			416652-417200
LA0420	0.802	0.857	0.588	0.72	0.862	0.808	0.887	1.07	0.73	0.9	1.07	1.01	1.11	hypothetical protein	Putative Ig		417974-418519
LA0421	0.85	0.863	0.909	0.635	0.819	0.976	0.765	1.02	1.07	0.75	0.96	1.15	0.9	hypothetical protein			418597-419139
LA0422	0.604	0.686	0.268	0.312	0.549	0.756	0.241	1.14	0.44	0.52	0.91	1.25	0.4	hypothetical protein			419448-419558
LA0423	1.908	8.134	2.705	3.007	8.221	3.086	3.292	4.26	1.42	1.58	4.31	1.62	1.73	hypothetical protein	Beta-propeller; Six-bladed beta-propeller, TolB-like		420312-421754
LA0424	0.614	0.766	0.203	0.342	0.465	0.545	0.157	1.25	0.33	0.56	0.76	0.89	0.26	hypothetical protein			421945-422142
LA0425	0.769	0.923	0.549	0.561	0.736	0.778	0.457	1.2	0.71	0.73	0.96	1.01	0.59	hypothetical protein			422474-423715
LA0426	1.07	2.957	1.476	1.225	6.025	1.762	1.485	2.76	1.38	1.14	5.63	1.65	1.39	hypothetical protein	Beta-propeller; Six-bladed beta-propeller, TolB-like		423910-425460
LA0427	0.911	0.984	0.999	0.99	1.02	1.039	0.895	1.08	1.1	1.09	1.12	1.14	0.98	hypothetical protein	Polyphosphate kinase 2		426128-426847
LA0428	0.735	0.841	0.45	0.555	0.678	0.691	0.469	1.14	0.61	0.76	0.92	0.94	0.64	Transcriptional regulator, tetR family			426865-427551
LA0429	1.056	1.183	1.421	1.229	1.142	1.075	1.413	1.12	1.35	1.16	1.08	1.02	1.34	hypothetical protein	Ankyrin		427560-428450
LA0430	1.197	1.112	1.576	1.918	1.343	1.226	1.73	0.93	1.32	1.6	1.12	1.02	1.45	hypothetical protein			429451-430209
LA0431	0.887	1.126	0.593	0.658	2.195	0.888	0.542	1.27	0.67	0.74	2.47	1	0.61	hypothetical protein	Transcriptional regulator PadR-like; Winged helix repressor DNA-binding		431264-431614
LA0432	0.769	0.941	0.534	0.866	1.463	0.767	0.542	1.22	0.69	1.13	1.9	1	0.7	hypothetical protein			431611-432123
LA0433	0.749	0.943	0.592	0.607	0.949	0.686	0.545	1.26	0.79	0.81	1.27	0.92	0.73	hypothetical protein	Bacterial transcription activator, effector binding; Regulatory factor, effector, bacterial		432131-432676
LA0434	0.873	0.87	0.747	0.503	0.596	0.681	0.473	1	0.86	0.58	0.68	0.78	0.54	hypothetical protein			433019-433141
LA0435	1.153	0.988	1.637	0.641	0.601	1.097	1.723	0.86	1.42	0.56	0.52	0.95	1.49	hypothetical protein			433138-433320
LA0436	0.851	0.892	1.169	1.291	0.82	0.712	0.74	1.05	1.37	1.52	0.96	0.84	0.87	hypothetical protein			433567-433707
LA0437	0.563	0.674	0.168	0.302	0.408	0.471	0.134	1.2	0.3	0.54	0.72	0.84	0.24	hypothetical protein			433691-433855
LA0438	1.111	0.969	1.672	1.683	1.055	1.146	1.373	0.87	1.5	1.51	0.95	1.03	1.24	Acyl-CoA dehydrogenase			434046-435743
LA0439	2.395	1.714	5.484	4.826	1.967	2.387	4.436	0.72	2.29	2.02	0.82	1	1.85	phosphoglyceromutase		catalyzes the interconversion of 2-phosphoglycerate and 3-phosphoglycerate	436339-437997
LA0440	0.782	0.858	0.32	0.419	1.892	0.822	0.431	1.1	0.41	0.54	2.42	1.05	0.55	hypothetical protein			438260-438379
LA0441	0.931	1.014	0.566	0.727	1.258	0.901	0.728	1.09	0.61	0.78	1.35	0.97	0.78	hypothetical protein			438376-440394
LA0442	1.417	0.993	2.807	3.324	1.722	1.539	2.027	0.7	1.98	2.35	1.22	1.09	1.43	hypothetical protein			441059-441922
LA0443	0.754	0.875	0.377	0.449	0.647	0.73	0.458	1.16	0.5	0.6	0.86	0.97	0.61	Probable RNA polymerase ECF-type sigma factor			442005-442553
LA0444	2.45	1.317	4.632	3.918	2.519	2.721	4.139	0.54	1.89	1.6	1.03	1.11	1.69	hypothetical protein	Fumarate lyase		442683-443762
LA0445	0.581	0.626	0.156	0.308	0.395	0.526	0.147	1.08	0.27	0.53	0.68	0.91	0.25	hypothetical protein			444965-445078
LA0446	2.138	1.45	5.525	4.407	3.17	1.869	4.119	0.68	2.58	2.06	1.48	0.87	1.93	hypothetical protein	DoxX		445240-445704
LA0447	0.873	1.093	0.39	0.573	0.667	0.751	0.337	1.25	0.45	0.66	0.76	0.86	0.39	hypothetical protein			447001-447171
LA0448	1.602	0.986	2.001	1.377	0.978	1.343	1.533	0.62	1.25	0.86	0.61	0.84	0.96	ABC transporter, ATP-binding protein			447243-449183
LA0449	0.949	1.083	0.57	0.826	1.952	0.963	0.916	1.14	0.6	0.87	2.06	1.01	0.97	putative Rhodanese-like protein			449681-450022
LA0450	1.512	1.11	2.927	2.431	1.39	1.626	2.429	0.73	1.94	1.61	0.92	1.08	1.61	hypothetical protein	Metallophosphoesterase		450507-451343
LA0451	7.362	3.434	16.674	10.483	4.015	5.401	14.806	0.47	2.26	1.42	0.55	0.73	2.01	transposase			452072-453145
LA0452	0.849	0.848	0.853	0.48	0.715	0.773	0.654	1	1	0.57	0.84	0.91	0.77	hypothetical protein			453648-453842
LA0453	0.8	0.903	0.79	0.861	0.739	0.719	0.73	1.13	0.99	1.08	0.92	0.9	0.91	hypothetical protein			453980-454138
LA0454	0.568	0.684	0.17	0.299	0.408	0.556	0.125	1.2	0.3	0.53	0.72	0.98	0.22	hypothetical protein			454253-454438
LA0455	1.164	1.04	1.64	1.776	1.436	1.194	1.654	0.89	1.41	1.53	1.23	1.03	1.42	Transcriptional regulator, tetR family			454664-455275
LA0456	0.79	0.837	0.485	0.475	0.807	0.75	0.412	1.06	0.61	0.6	1.02	0.95	0.52	hypothetical protein			455600-455746
LA0457	2.849	2.787	2.046	2.277	2.619	1.869	2.115	0.98	0.72	0.8	0.92	0.66	0.74	acetyl-CoA acetyltransferase		Catalyzes the synthesis of acetoacetyl coenzyme A from two molecules of acetyl coenzyme A. It can also act as a thiolase, catalyzing the reverse reaction and generating two-carbon units from the four-carbon product of fatty acid oxidation	456145-457326
LA0458	0.828	0.924	0.411	0.579	0.713	0.719	0.523	1.12	0.5	0.7	0.86	0.87	0.63	hypothetical protein			457437-457871
LA0459	1.209	1.23	1.828	2.229	1.45	1.411	1.447	1.02	1.51	1.84	1.2	1.17	1.2	putative N-acetylmuramoyl-L-alanine amidase			457968-459305
LA0460	0.798	0.883	0.57	0.472	0.639	0.814	0.421	1.11	0.71	0.59	0.8	1.02	0.53	hypothetical protein			459302-459883
LA0461	0.62	0.734	0.17	0.33	0.446	0.623	0.135	1.18	0.27	0.53	0.72	1	0.22	hypothetical protein			459994-460155
LA0462	1.774	1.487	3.265	4.081	2.788	2.118	2.338	0.84	1.84	2.3	1.57	1.19	1.32	hypothetical protein			460361-461167
LA0463	1.535	1.183	0.819	1.105	2.011	1.236	1.077	0.77	0.53	0.72	1.31	0.81	0.7	riboflavin synthase beta chain			461277-461732
LA0464	0.891	0.874	0.71	0.606	0.751	0.73	0.573	0.98	0.8	0.68	0.84	0.82	0.64	transcription antitermination protein NusB		Regulates rRNA biosynthesis by transcriptional antitermination	461733-462149
LA0465	2.534	1.344	5.543	6.183	1.594	2.575	3.947	0.53	2.19	2.44	0.63	1.02	1.56	TPR-repeat-containing proteins			462142-464208
LA0466	1.543	1.175	3.219	2.537	1.458	1.607	2.265	0.76	2.09	1.64	0.94	1.04	1.47	PBS lyase HEAT-like protein			464229-465545
LA0467	0.751	0.881	0.473	0.461	0.634	0.664	0.381	1.17	0.63	0.61	0.84	0.88	0.51	hypothetical protein			466137-466991
LA0468	0.658	0.699	0.25	0.307	0.493	0.693	0.272	1.06	0.38	0.47	0.75	1.05	0.41	hypothetical protein			467352-467453
LA0469	2.516	3.576	3.618	3.169	1.909	1.733	2.719	1.42	1.44	1.26	0.76	0.69	1.08	alpha-isopropylmalate synthase			468252-469538
LA0470	0.806	0.839	0.508	0.558	0.68	0.781	0.456	1.04	0.63	0.69	0.84	0.97	0.57	hypothetical protein			469546-469731
LA0471	1.914	3.469	1.331	1.461	1.486	1.254	1.116	1.81	0.7	0.76	0.78	0.66	0.58	PBS lyase HEAT-like protein			469977-470450
LA0472	0.608	0.777	0.174	0.326	0.44	0.569	0.14	1.28	0.29	0.54	0.72	0.94	0.23	hypothetical protein			470627-470749
LA0473	0.676	0.786	0.262	0.379	0.597	0.638	0.304	1.16	0.39	0.56	0.88	0.94	0.45	hypothetical protein			470998-471195
LA0474	1.066	0.936	1.344	1.127	1.068	1.053	0.949	0.88	1.26	1.06	1	0.99	0.89	hypothetical protein	Predicted permease YjgP/YjgQ		471212-472372
LA0475	0.543	0.748	0.163	0.313	0.389	0.543	0.131	1.38	0.3	0.58	0.72	1	0.24	hypothetical protein			472841-472969
LA0476	0.706	0.752	0.292	0.348	0.553	0.628	0.198	1.07	0.41	0.49	0.78	0.89	0.28	hypothetical protein			473250-473432
LA0477	1	0.995	1.411	1.082	0.916	1.025	1.233	1	1.41	1.08	0.92	1.03	1.23	alcohol dehydrogenase			473474-474895
LA0478	0.797	1.566	0.266	0.478	1.091	0.694	0.237	1.96	0.33	0.6	1.37	0.87	0.3	hypothetical protein			475443-475859
LA0479	1.372	5.58	0.472	1.688	3.866	1.062	0.541	4.07	0.34	1.23	2.82	0.77	0.39	hypothetical protein			475906-476211
LA0480	1.09	0.959	3.261	2.898	0.766	0.925	2.665	0.88	2.99	2.66	0.7	0.85	2.44	hypothetical protein			476297-476515
LA0481	0.833	1.1	0.72	0.677	1.067	0.717	0.706	1.32	0.86	0.81	1.28	0.86	0.85	hypothetical protein			476631-476939
LA0482	1.421	1.497	1.336	1.845	2.282	0.874	1.684	1.05	0.94	1.3	1.61	0.62	1.19	hypothetical protein			476987-477202
LA0483	1.193	0.969	2.925	1.706	1.033	1.073	1.737	0.81	2.45	1.43	0.87	0.9	1.46	hypothetical protein			477129-477359
LA0484	0.795	0.903	0.586	0.619	0.715	0.684	0.638	1.14	0.74	0.78	0.9	0.86	0.8	hypothetical protein			477404-478360
LA0485	0.679	0.69	0.39	0.32	0.499	0.606	0.261	1.02	0.57	0.47	0.73	0.89	0.38	hypothetical protein			479075-479182
LA0486	0.657	0.823	0.294	0.388	0.457	0.54	0.286	1.25	0.45	0.59	0.7	0.82	0.44	hypothetical protein			479216-479353
LA0487	0.744	0.784	0.611	0.712	0.706	0.681	0.643	1.05	0.82	0.96	0.95	0.92	0.86	hypothetical protein			479750-479923
LA0488	0.767	0.881	0.651	0.765	0.756	0.758	0.693	1.15	0.85	1	0.99	0.99	0.9	ATP-dependent DNA helicase pcrA			479892-481193
LA0489	7.112	3.306	16.034	9.77	3.267	5.171	14.631	0.46	2.25	1.37	0.46	0.73	2.06	transposase			481684-482757
LA0490	2.447	1.269	2.42	1.485	1.934	1.72	3.342	0.52	0.99	0.61	0.79	0.7	1.37	hypothetical protein			483008-483115
LA0491	0.652	0.702	0.298	0.305	0.407	0.619	0.286	1.08	0.46	0.47	0.62	0.95	0.44	hypothetical protein			483351-483497
LA0492	1.125	1.282	0.392	0.597	1.581	0.846	0.598	1.14	0.35	0.53	1.41	0.75	0.53	lipL36 protein			484261-485361
LA0493	0.927	0.876	1.017	0.731	0.97	0.996	1.564	0.94	1.1	0.79	1.05	1.07	1.69	hypothetical protein			486371-486484
LA0494	2.153	4.05	1.455	1.118	1.739	1.167	1.2	1.88	0.68	0.52	0.81	0.54	0.56	hypothetical protein			486687-487382
LA0495	0.801	0.964	0.698	0.816	1.08	0.889	0.682	1.2	0.87	1.02	1.35	1.11	0.85	hypothetical protein			489009-489401
LA0496	1.075	1.204	1.506	1.842	1.946	1.724	1.87	1.12	1.4	1.71	1.81	1.6	1.74	hypothetical protein			489931-490287
LA0497	0.565	0.73	0.162	0.316	0.404	0.503	0.127	1.29	0.29	0.56	0.72	0.89	0.22	hypothetical protein			490695-490862
LA0498	1.127	1.051	1.733	2.087	1.7	1.651	1.945	0.93	1.54	1.85	1.51	1.46	1.73	Chemotaxis motB protein			490959-491630
LA0499	0.775	0.803	0.563	0.443	0.641	0.817	0.554	1.04	0.73	0.57	0.83	1.05	0.71	hypothetical protein			491620-491760
LA0500	0.78	0.91	0.433	0.595	0.728	0.685	0.476	1.17	0.56	0.76	0.93	0.88	0.61	hypothetical protein			491761-492438
LA0501	0.566	0.698	0.175	0.321	0.413	0.519	0.141	1.23	0.31	0.57	0.73	0.92	0.25	hypothetical protein			492599-492817
LA0502	1.094	3.673	1.05	1.035	16.364	6.39	2.162	3.36	0.96	0.95	14.96	5.84	1.98	Fatty acid desaturase		Delta 12 desaturase	493227-494324
LA0503	0.893	0.946	0.983	1.055	0.791	0.888	1.018	1.06	1.1	1.18	0.89	0.99	1.14	DNA damage-inducible protein			495409-496503
LA0504	0.77	0.909	0.56	0.726	0.86	0.895	0.717	1.18	0.73	0.94	1.12	1.16	0.93	late competence protein comFC-like protein			496525-497280
LA0505	12.294	23.604	1.332	1.534	14.384	1.414	1.14	1.92	0.11	0.12	1.17	0.12	0.09	probable glycosyl hydrolase (OmpL47)			497374-498474
LA0506	0.849	0.952	0.665	0.722	0.889	0.833	0.684	1.12	0.78	0.85	1.05	0.98	0.81	hypothetical protein			498559-499236
LA0507	0.612	0.756	0.183	0.338	0.448	0.552	0.144	1.24	0.3	0.55	0.73	0.9	0.24	hypothetical protein			499246-499368
LA0508	0.471	0.624	0.143	0.272	0.398	0.542	0.113	1.32	0.3	0.58	0.85	1.15	0.24	hypothetical protein			499825-499971
LA0509	0.759	0.707	0.547	0.587	0.547	0.727	0.658	0.93	0.72	0.77	0.72	0.96	0.87	hypothetical protein			500337-500831
LA0510	0.875	0.781	0.701	0.378	0.607	0.732	0.367	0.89	0.8	0.43	0.69	0.84	0.42	hypothetical protein			501209-501346
LA0511	0.751	0.942	0.432	0.553	0.934	0.784	0.63	1.25	0.58	0.74	1.24	1.04	0.84	Predicted transcriptional regulator			501538-501834
LA0512	4.099	10.334	3.803	3.485	6.256	1.963	2.892	2.52	0.93	0.85	1.53	0.48	0.71	UDP-3-O-[3-hydroxymyristoyl] glucosamine N-acyltransferase		FirA protein; Rifampicin resistance protein	502451-503473
LA0513	0.547	0.638	0.157	0.301	0.405	0.496	0.123	1.17	0.29	0.55	0.74	0.91	0.22	hypothetical protein			502279-502461
LA0514	3.264	1.429	8.588	5.784	1.684	1.953	4.956	0.44	2.63	1.77	0.52	0.6	1.52	hypothetical protein			504378-505268
LA0515	1.417	1.121	1.794	1.868	1.334	1.367	2.137	0.79	1.27	1.32	0.94	0.96	1.51	Pyridine nucleotide-disulphide oxidoreductase			505532-506770
LA0516	0.62	0.726	0.177	0.314	0.436	0.547	0.169	1.17	0.29	0.51	0.7	0.88	0.27	hypothetical protein			506907-507017
LA0517	0.927	0.872	0.889	0.809	0.817	0.8	0.853	0.94	0.96	0.87	0.88	0.86	0.92	hypothetical protein			507005-507340
LA0518	0.919	1.073	1.214	1.167	1.415	0.867	1.145	1.17	1.32	1.27	1.54	0.94	1.25	hypothetical protein	Acyl-CoA N-acyltransferase		507337-507615
LA0519	0.662	0.684	0.373	0.326	0.442	0.611	0.286	1.03	0.56	0.49	0.67	0.92	0.43	hypothetical protein			507748-507852
LA0520	1.267	1.461	1.004	1.322	1.401	0.999	1.173	1.15	0.79	1.04	1.11	0.79	0.93	hypothetical protein	DoxX		508318-508761
LA0521	0.608	0.761	0.214	0.327	0.47	0.567	0.143	1.25	0.35	0.54	0.77	0.93	0.24	hypothetical protein			508825-508944
LA0522	0.857	0.879	1.186	0.878	0.891	0.98	0.865	1.03	1.38	1.02	1.04	1.14	1.01	Transcriptional regulator, marR family			509194-509643
LA0523	0.693	0.847	0.412	0.482	0.542	0.654	0.432	1.22	0.59	0.7	0.78	0.94	0.62	hypothetical protein	tRNA pseudouridine synthase D		509738-510964
LA0524	1.013	1.023	0.903	1.068	1.355	1.033	1.153	1.01	0.89	1.05	1.34	1.02	1.14	amino acid transporter			511781-513262
LA0525	0.843	0.814	0.597	0.374	0.69	0.743	0.49	0.97	0.71	0.44	0.82	0.88	0.58	hypothetical protein			513286-513669
LA0526	0.568	0.682	0.274	0.296	0.422	0.558	0.268	1.2	0.48	0.52	0.74	0.98	0.47	hypothetical protein			514941-515093
LA0527	0.974	0.896	1.404	1.335	0.877	0.876	0.976	0.92	1.44	1.37	0.9	0.9	1	hypothetical protein			519278-519433
LA0528	1.258	1.068	3.218	2.632	1.343	1.306	1.781	0.85	2.56	2.09	1.07	1.04	1.42	hypothetical protein			519055-519297
LA0529	0.665	0.852	0.219	0.35	0.455	0.543	0.18	1.28	0.33	0.53	0.68	0.82	0.27	hypothetical protein			519686-519844
LA0530	1.279	1.128	2.504	2.037	1.431	1.501	2.033	0.88	1.96	1.59	1.12	1.17	1.59	hypothetical protein	Glycoside hydrolase, family 18, catalytic domain; Glycoside hydrolase, subgroup, catalytic core		520226-521506
LA0531	0.569	0.669	0.156	0.306	0.432	0.514	0.139	1.18	0.27	0.54	0.76	0.9	0.24	hypothetical protein			522206-522310
LA0532	1.342	2.153	0.859	0.94	3.011	0.986	1.03	1.6	0.64	0.7	2.24	0.73	0.77	hypothetical protein			523242-524141
LA0533	1.436	1.441	1.275	1.429	1.577	1.196	1.368	1	0.89	1	1.1	0.83	0.95	probable DegT/DnrJ/EryC2/StrS family protein			525038-526147
LA0534	0.901	0.897	1.003	1.024	1.188	0.984	1.042	1	1.11	1.14	1.32	1.09	1.16	hypothetical protein			527414-528004
LA0535	1.025	0.946	2.15	1.617	0.958	1.17	1.191	0.92	2.1	1.58	0.93	1.14	1.16	hypothetical protein			528555-529508
LA0536	0.789	0.876	0.431	0.469	0.57	0.717	0.458	1.11	0.55	0.59	0.72	0.91	0.58	hypothetical protein			529556-530575
LA0537	1.123	1.096	1.583	1.486	1.17	1.051	1.355	0.98	1.41	1.32	1.04	0.94	1.21	putative haloacid dehalogenase-like hydrolase			531188-531877
LA0538	1.278	1.487	1.272	1.439	1.98	1.244	1.445	1.16	1	1.13	1.55	0.97	1.13	ThiJ/PfpI family protein			531977-532681
LA0539	0.686	0.787	0.331	0.345	0.495	0.6	0.221	1.15	0.48	0.5	0.72	0.87	0.32	hypothetical protein			532671-532829
LA0540	0.586	0.775	0.17	0.328	0.439	0.519	0.145	1.32	0.29	0.56	0.75	0.89	0.25	hypothetical protein			533806-534237
LA0541	0.741	0.891	0.629	0.937	0.796	0.77	0.659	1.2	0.85	1.26	1.07	1.04	0.89	hypothetical protein	Acyl-CoA N-acyltransferase		534342-534710
LA0542	0.771	0.776	0.79	0.43	0.724	0.909	0.565	1.01	1.02	0.56	0.94	1.18	0.73	hypothetical protein			534716-534832
LA0543	1.034	0.953	1.624	1.448	1.076	1.554	2.05	0.92	1.57	1.4	1.04	1.5	1.98	hypothetical protein	Phospholipase C/P1 nuclease, core		535017-536339
LA0544	0.974	0.937	1.541	1.417	0.861	1.088	1.266	0.96	1.58	1.45	0.88	1.12	1.3	hypothetical protein			536808-537983
LA0545	0.69	0.722	0.427	0.322	0.584	0.723	0.404	1.05	0.62	0.47	0.85	1.05	0.59	hypothetical protein			537996-538106
LA0546	1.233	1.085	1.397	1.743	1.19	1.095	1.585	0.88	1.13	1.41	0.97	0.89	1.29	hypothetical protein	Cyclic nucleotide-binding; RmlC-like jelly roll fold		538108-540633
LA0547	1.471	1.022	2.592	2.421	1.22	1.204	2.003	0.69	1.76	1.65	0.83	0.82	1.36	hypothetical protein			541191-541877
LA0548	0.858	0.923	0.688	0.69	0.87	0.774	0.641	1.08	0.8	0.8	1.01	0.9	0.75	hypothetical protein			542037-542501
LA0549	0.746	0.822	0.519	0.469	0.698	0.68	0.451	1.1	0.7	0.63	0.94	0.91	0.6	hypothetical protein			542501-543028
LA0550	3.264	2.425	4.111	3.999	1.924	2.35	3.694	0.74	1.26	1.23	0.59	0.72	1.13	NolG efflux transporter			544692-548003
LA0551	0.945	0.954	0.882	1.247	0.94	0.816	1.04	1.01	0.93	1.32	0.99	0.86	1.1	phosphoribosyl-AMP cyclohydrolase			549062-549625
LA0552	0.977	1.026	1.195	1.082	1.073	0.949	1.256	1.05	1.22	1.11	1.1	0.97	1.29	hypothetical protein	Aminodeoxychorismate lyase		549674-550690
LA0553	0.624	0.729	0.246	0.368	0.452	0.59	0.396	1.17	0.39	0.59	0.72	0.95	0.63	hypothetical protein			551323-551448
LA0554	0.672	0.826	0.362	0.556	0.727	0.597	0.483	1.23	0.54	0.83	1.08	0.89	0.72	hypothetical protein			551866-552123
LA0555	0.712	0.894	0.28	0.461	0.499	0.587	0.263	1.26	0.39	0.65	0.7	0.82	0.37	hypothetical protein			552354-552542
LA0556	0.668	0.795	0.306	0.462	0.527	0.577	0.287	1.19	0.46	0.69	0.79	0.86	0.43	hypothetical protein			552594-553157
LA0557	0.974	0.885	1.148	0.942	0.86	1.088	1.072	0.91	1.18	0.97	0.88	1.12	1.1	NADH dehydrogenase subunit 2			553226-555616
LA0558	1.309	0.995	2.461	3.792	1.655	1.538	2.232	0.76	1.88	2.9	1.26	1.17	1.71	putative lipoprotein			556101-556853
LA0559	1.847	1.734	5.088	4.875	1.67	2.296	4.089	0.94	2.75	2.64	0.9	1.24	2.21	hypothetical protein	Ankyrin		557074-558129
LA0560	3.926	3.348	5.798	4.934	5.198	2.774	5.304	0.85	1.48	1.26	1.32	0.71	1.35	Acyl-CoA dehydrogenase			558482-560155
LA0561	7.363	3.252	15.976	9.994	3.195	5.242	15.055	0.44	2.17	1.36	0.43	0.71	2.04	transposase			561278-562351
LA0562	0.757	0.881	0.439	0.588	0.687	0.655	0.601	1.16	0.58	0.78	0.91	0.87	0.79	hypothetical protein			562637-563119
LA0563	3.887	2.014	2.121	1.673	2.601	1.5	2.08	0.52	0.55	0.43	0.67	0.39	0.54	hypothetical protein (LenC)			563305-564693
LA0564	1.077	0.922	1.472	1.673	0.892	1.185	1.54	0.86	1.37	1.55	0.83	1.1	1.43	hypothetical protein			564940-565446
LA0565	0.943	1.099	1.554	1.36	0.908	1.035	1.143	1.17	1.65	1.44	0.96	1.1	1.21	adenylate cyclase			565819-567063
LA0566	1.205	1.001	2.014	1.753	0.929	1.156	1.498	0.83	1.67	1.45	0.77	0.96	1.24	probable short-chain dehydrogenase			567852-569441
LA0567	0.626	0.802	0.211	0.34	0.46	0.633	0.182	1.28	0.34	0.54	0.73	1.01	0.29	hypothetical protein			570261-570398
LA0568	1.313	1.21	2.282	1.762	1.309	1.303	1.969	0.92	1.74	1.34	1	0.99	1.5	hypothetical protein	Membrane protein involved in aromatic hydrocarbon degradation; ATPase, F1/V1/A1 complex, alpha/beta subunit, nucleotide-binding		570430-571851
LA0569	1.843	2.835	2.514	2.284	1.567	1.306	1.961	1.54	1.36	1.24	0.85	0.71	1.06	hypothetical protein			572120-574348
LA0570	0.929	0.968	0.942	1.066	0.966	1.049	1.118	1.04	1.01	1.15	1.04	1.13	1.2	hypothetical protein			574385-575257
LA0571	0.894	0.851	1.62	1.643	0.992	1.364	1.521	0.95	1.81	1.84	1.11	1.53	1.7	hypothetical protein	Regulator of chromosome condensation, RCC1		575264-576472
LA0572	1.493	1.084	3.295	3.488	1.534	1.674	3.003	0.73	2.21	2.34	1.03	1.12	2.01	hypothetical protein	TonB-dependent receptor, plug; TonB-dependent receptor, beta-barrel		576485-579010
LA0573	0.759	0.886	0.487	0.46	0.644	0.679	0.487	1.17	0.64	0.61	0.85	0.89	0.64	hypothetical protein			579117-579470
LA0574	2.502	1.796	2.803	1.803	1.47	1.603	2.258	0.72	1.12	0.72	0.59	0.64	0.9	dedA protein			579723-580367
LA0575	1.256	1.174	1.322	1.231	1.18	1.103	1.336	0.93	1.05	0.98	0.94	0.88	1.06	hypothetical protein			580408-581415
LA0576	0.925	1.068	0.757	0.626	0.839	0.846	0.612	1.15	0.82	0.68	0.91	0.91	0.66	hypothetical protein			581690-582829
LA0577	0.63	0.822	0.188	0.374	0.502	0.521	0.203	1.3	0.3	0.59	0.8	0.83	0.32	hypothetical protein			583195-583329
LA0578	1.39	1.19	1.158	1.413	1.389	1.104	1.475	0.86	0.83	1.02	1	0.79	1.06	hypothetical protein			583552-584001
LA0579	1.067	1.677	1.652	1.403	3.147	1.307	1.607	1.57	1.55	1.31	2.95	1.22	1.51	Carbonic anhydrase			584016-586268
LA0580	0.873	0.899	1.113	1.078	0.981	1.001	1.311	1.03	1.27	1.23	1.12	1.15	1.5	hypothetical protein			586865-587242
LA0581	1.275	1.081	2.384	3.08	1.99	1.589	2.116	0.85	1.87	2.42	1.56	1.25	1.66	outer membrane efflux protein			587366-588745
LA0582	0.721	0.895	0.434	0.451	0.709	0.652	0.37	1.24	0.6	0.63	0.98	0.9	0.51	hypothetical protein			587261-587386
LA0583	1.631	1.04	3.238	3.562	1.606	1.735	2.815	0.64	1.99	2.18	0.98	1.06	1.73	Cation efflux system protein CZCA			588711-591827
LA0584	1.252	0.97	3.489	3.176	0.928	1.018	2.766	0.77	2.79	2.54	0.74	0.81	2.21	hypothetical protein			592285-592482
LA0585	7.456	3.216	16.621	10.651	3.203	5.182	14.832	0.43	2.23	1.43	0.43	0.7	1.99	transposase			592733-593806
LA0586	1.428	0.872	1.334	0.512	0.869	1.136	1.469	0.61	0.93	0.36	0.61	0.8	1.03	hypothetical protein			593854-594009
LA0587	17.906	15.413	3.553	3.691	2.289	2.005	3.271	0.86	0.2	0.21	0.13	0.11	0.18	Lactonizing lipase		Triacylglycerol lipase	594298-595218
LA0588	0.736	0.882	0.218	0.36	0.764	0.675	0.19	1.2	0.3	0.49	1.04	0.92	0.26	hypothetical protein			596721-596975
LA0589	6.027	3.785	7.926	7.303	7.112	7.632	8.667	0.63	1.32	1.21	1.18	1.27	1.44	hypothetical protein			597157-599055
LA0590	0.585	0.7	0.168	0.331	0.417	0.604	0.125	1.2	0.29	0.57	0.71	1.03	0.21	hypothetical protein			599269-599409
LA0591	1.359	1.224	2.492	2.667	1.206	1.382	2.791	0.9	1.83	1.96	0.89	1.02	2.05	hypothetical protein			599720-600661
LA0592	2.081	5.084	1.478	3.512	8.567	2.961	2.55	2.44	0.71	1.69	4.12	1.42	1.23	hypothetical protein			601034-601327
LA0593	1.946	4.155	1.483	2.802	3.853	1.845	1.804	2.14	0.76	1.44	1.98	0.95	0.93	Heavy-metal-associated protein			601345-601545
LA0594	1.351	2.363	1.394	2.057	3.875	1.616	1.544	1.75	1.03	1.52	2.87	1.2	1.14	Potential copper-transporting ATPase			601542-603761
LA0595	0.951	1.018	1.108	0.963	0.834	0.732	1.034	1.07	1.17	1.01	0.88	0.77	1.09	Glutathione S-transferase 1		GST class phi	604457-605083
LA0596	0.679	0.814	0.526	0.449	0.5	0.619	0.408	1.2	0.77	0.66	0.74	0.91	0.6	hypothetical protein			605055-605198
LA0597	0.583	0.714	0.162	0.308	0.422	0.565	0.142	1.22	0.28	0.53	0.72	0.97	0.24	hypothetical protein			605673-605783
LA0598	0.705	0.967	0.341	0.474	0.682	0.692	0.387	1.37	0.48	0.67	0.97	0.98	0.55	probable transcription regulator			605977-606456
LA0599	2.664	9.047	0.932	1.836	9.824	1.894	1.104	3.4	0.35	0.69	3.69	0.71	0.41	two-component response regulator			606676-607401
LA0600	0.959	1.076	1.31	1.492	0.994	1.173	1.153	1.12	1.37	1.56	1.04	1.22	1.2	Peptide methionine sulfoxide reductase		Protein- methionine-S-oxide reductase; Peptide Met(O) reductase	607461-608054
LA0601	0.537	0.645	0.157	0.295	0.401	0.634	0.13	1.2	0.29	0.55	0.75	1.18	0.24	hypothetical protein			608546-608791
LA0602	1.384	1.184	2.275	2.514	1.301	1.634	2.129	0.86	1.64	1.82	0.94	1.18	1.54	putative lipoprotein			608788-610044
LA0603	0.815	0.871	0.74	0.568	0.911	0.876	0.741	1.07	0.91	0.7	1.12	1.07	0.91	Met(adenosyl) methyltransferase-like protein			610041-610874
LA0604	0.759	0.785	0.525	0.548	0.736	0.742	0.55	1.03	0.69	0.72	0.97	0.98	0.72	hypothetical protein			611654-611788
LA0605	1.807	1.094	1.408	1.07	1.308	1.302	1.455	0.61	0.78	0.59	0.72	0.72	0.81	SET family protein			611802-612260
LA0606	0.787	0.927	0.56	0.807	0.974	0.862	0.61	1.18	0.71	1.03	1.24	1.1	0.78	hypothetical protein			612278-612904
LA0607	0.977	0.957	1.068	0.891	0.778	0.811	0.755	0.98	1.09	0.91	0.8	0.83	0.77	hypothetical protein	Mammalian cell entry related		612936-613736
LA0608	0.58	0.669	0.219	0.308	0.46	0.524	0.189	1.15	0.38	0.53	0.79	0.9	0.33	hypothetical protein			614183-614314
LA0609	0.645	0.76	0.365	0.381	0.487	0.508	0.282	1.18	0.57	0.59	0.76	0.79	0.44	hypothetical protein			613990-614196
LA0610	1.379	1.517	1.136	1.042	1.348	0.947	1.122	1.1	0.82	0.76	0.98	0.69	0.81	hypothetical protein	Polypeptide-transport-associated, FtsQ-type		614420-615169
LA0611	1.585	1.748	2.257	1.757	1.517	1.072	2.005	1.1	1.42	1.11	0.96	0.68	1.26	Cell division protein ftsA			615171-616400
LA0612	4.201	4.583	3.682	3.765	3.677	1.873	3.195	1.09	0.88	0.9	0.88	0.45	0.76	cell division protein FtsZ		GTPase; similar structure to tubulin; forms ring-shaped polymers at the site of cell division; other proteins such as FtsA, ZipA, and ZapA, interact with and regulate FtsZ function	616419-617621
LA0613	0.554	0.754	0.182	0.35	0.433	0.608	0.175	1.36	0.33	0.63	0.78	1.1	0.32	hypothetical protein			617830-617979
LA0614	0.579	0.723	0.211	0.336	0.462	0.569	0.186	1.25	0.36	0.58	0.8	0.98	0.32	hypothetical protein			617742-617891
LA0615	1.008	0.966	1.314	1.292	1.044	0.989	1.059	0.96	1.3	1.28	1.04	0.98	1.05	hypothetical protein			619238-619621
LA0616	12.847	16.187	0.934	1.21	10.535	1.095	1.071	1.26	0.07	0.09	0.82	0.09	0.08	outer membrane lipoprotein lipL41			619599-620723
LA0617	0.854	0.915	0.753	0.489	0.74	0.816	0.612	1.07	0.88	0.57	0.87	0.96	0.72	hypothetical protein			620781-621350
LA0618	1.722	1.599	2.313	2.634	1.721	1.609	2.373	0.93	1.34	1.53	1	0.93	1.38	quinolinate synthetase		3 different subfamilies; catalyzes the formation of quinolinate from iminoaspartate and dihydroxyacetone phosphate	621335-622321
LA0619	0.506	0.623	0.15	0.284	0.372	0.454	0.133	1.23	0.3	0.56	0.74	0.9	0.26	hypothetical protein			623461-623571
LA0620	2.282	2.039	5.405	4.587	1.335	1.715	5.245	0.89	2.37	2.01	0.59	0.75	2.3	hypothetical protein			623573-625486
LA0621	0.664	0.855	0.294	0.4	0.493	0.575	0.302	1.29	0.44	0.6	0.74	0.87	0.45	hypothetical protein			625811-626074
LA0622	0.606	0.741	0.187	0.323	0.423	0.5	0.15	1.22	0.31	0.53	0.7	0.83	0.25	hypothetical protein			627022-627144
LA0623	1.862	1.372	0.94	0.58	1.578	1.492	1.96	0.74	0.5	0.31	0.85	0.8	1.05	hypothetical protein			627584-627745
LA0624	1.015	0.831	0.71	0.359	0.765	1.021	0.699	0.82	0.7	0.35	0.75	1.01	0.69	hypothetical protein			627482-627589
LA0625	2.349	1.885	4.763	7.549	2.976	1.736	3.789	0.8	2.03	3.21	1.27	0.74	1.61	DNA helicase RecQ			627888-629783
LA0626	0.647	0.885	0.197	0.351	0.493	0.693	0.159	1.37	0.3	0.54	0.76	1.07	0.25	hypothetical protein	Glycosyl transferase, family 2		630162-630308
LA0627	1.942	3.103	1.986	1.744	2.571	1.436	2.202	1.6	1.02	0.9	1.32	0.74	1.13	Putative glycosyl transferase			631011-632561
LA0628	0.571	0.682	0.159	0.309	0.393	0.528	0.123	1.19	0.28	0.54	0.69	0.92	0.22	hypothetical protein			632887-633099
LA0629	1.292	4.383	0.538	0.991	3.971	1.1	0.649	3.39	0.42	0.77	3.07	0.85	0.5	hypothetical protein			633584-633865
LA0630	1.482	2.328	1.948	1.822	1.302	1.241	1.568	1.57	1.31	1.23	0.88	0.84	1.06	probable ferredoxin			634049-635032
LA0631	0.999	0.962	1.124	0.914	1.025	0.953	1.059	0.96	1.13	0.91	1.03	0.95	1.06	hypothetical protein			635025-635909
LA0632	1.593	1.319	2.531	2.009	2.125	1.721	2.32	0.83	1.59	1.26	1.33	1.08	1.46	Nitrogen regulatory IIA protein		Enzyme IIA-NTR; Phosphotransferase enzyme II, A component	635989-636471
LA0633	1.38	0.984	2.829	2.308	1.461	1.582	2.957	0.71	2.05	1.67	1.06	1.15	2.14	Probable peptide transporter permease			636474-637367
LA0634	1.074	0.986	1.745	1.49	1.187	1.314	1.929	0.92	1.62	1.39	1.11	1.22	1.8	dipeptide/oligopeptide/nickel transport systems, permease components			637364-638125
LA0635	2.069	1.226	5.81	6.835	2.214	1.812	4.492	0.59	2.81	3.3	1.07	0.88	2.17	S-layer-like array protein		slpM	638122-639705
LA0636	7.006	3.302	15.719	12.27	3.404	5.257	13.279	0.47	2.24	1.75	0.49	0.75	1.9	transposase			640696-641769
LA0637	0.92	0.929	1.173	1.033	0.87	0.945	0.969	1.01	1.28	1.12	0.95	1.03	1.05	FolC bifunctional protein		folylpolyglutamate synthase (Folylpoly-gamma-glutamate synthetase) (FPGS); dihydrofolate synthase	643415-644707
LA0638	0.948	0.949	1.293	1.246	1.082	0.979	0.983	1	1.36	1.31	1.14	1.03	1.04	shikimate 5-dehydrogenase			644704-645645
LA0639	1.822	1.369	4.286	3.001	1.764	1.817	2.526	0.75	2.35	1.65	0.97	1	1.39	hypothetical protein			645753-646154
LA0640	0.951	0.906	1.323	0.994	0.747	0.891	0.983	0.95	1.39	1.05	0.79	0.94	1.03	hypothetical protein			646901-647566
LA0641	1.23	1.684	1.462	1.308	2.181	1.066	1.067	1.37	1.19	1.06	1.77	0.87	0.87	hypothetical protein			647563-647727
LA0642	0.597	0.723	0.192	0.33	0.433	0.567	0.151	1.21	0.32	0.55	0.73	0.95	0.25	hypothetical protein			648171-648311
LA0643	0.819	0.932	0.661	0.608	0.647	0.718	0.572	1.14	0.81	0.74	0.79	0.88	0.7	Putative glycosyl transferase			648345-649106
LA0644	1.041	1.014	1.248	1.302	1.302	1.288	1.514	0.97	1.2	1.25	1.25	1.24	1.45	hypothetical protein			649801-651243
LA0645	1.073	1.134	1.33	1.326	1.632	1.141	1.199	1.06	1.24	1.24	1.52	1.06	1.12	hypothetical protein			649107-649874
LA0646	2.091	2.103	1.5	1.417	4.679	1.647	1.667	1.01	0.72	0.68	2.24	0.79	0.8	ribosomal protein S1		similar to ribosomal protein S1 homolog ypfD - Bacillus subtilis	651240-652394
LA0647	1.009	1.055	0.99	0.974	1.071	0.902	0.866	1.05	0.98	0.97	1.06	0.89	0.86	rRNA methylase			652399-652860
LA0648	1.127	1.074	1.833	1.847	1.092	1.286	1.734	0.95	1.63	1.64	0.97	1.14	1.54	hypothetical protein			652906-653574
LA0649	1.354	1.295	2.112	1.834	1.37	1.421	1.967	0.96	1.56	1.35	1.01	1.05	1.45	excinuclease ABC subunit B		The UvrABC repair system catalyzes the recognition and processing of DNA lesions. The beta-hairpin of the Uvr-B subunit is inserted between the strands, where it probes for the presence of a lesion	653581-655581
LA0650	3.402	1.449	9.851	10.662	2.263	3.432	7.958	0.43	2.9	3.13	0.67	1.01	2.34	Rhomboid family protein			655596-656192
LA0651	1.2	0.88	2.085	1.375	0.743	1.213	1.832	0.73	1.74	1.15	0.62	1.01	1.53	hypothetical protein			657296-657400
LA0652	1.145	0.829	2.393	1.319	0.84	1.607	2.479	0.72	2.09	1.15	0.73	1.4	2.17	hypothetical protein			657413-657556
LA0653	1.92	4.16	2.96	2.183	3.736	1.37	1.916	2.17	1.54	1.14	1.95	0.71	1	probable anti-sigma factor antagonist			657711-658121
LA0654	1.404	1.111	1.205	1.026	1.188	1.217	1.182	0.79	0.86	0.73	0.85	0.87	0.84	hypothetical protein			658151-658864
LA0655	0.885	0.924	0.863	0.923	0.784	0.925	0.69	1.04	0.98	1.04	0.89	1.05	0.78	Molecular chaperones dnaJ			658874-659599
LA0656	0.864	0.931	0.543	0.629	0.994	0.814	0.558	1.08	0.63	0.73	1.15	0.94	0.65	mannose-6-phosphate isomerase			659605-660597
LA0657	0.854	1.012	0.815	0.867	0.842	0.745	0.635	1.19	0.95	1.02	0.99	0.87	0.74	putative HNH family endonuclease			660607-660894
LA0658	0.892	0.927	0.932	0.772	0.685	0.689	0.743	1.04	1.04	0.87	0.77	0.77	0.83	hypothetical protein			661049-661165
LA0659	0.837	1.012	0.539	0.864	1.012	0.749	0.685	1.21	0.64	1.03	1.21	0.89	0.82	hypothetical protein			661917-662252
LA0660	0.778	0.905	0.466	0.6	0.628	0.615	0.485	1.16	0.6	0.77	0.81	0.79	0.62	hypothetical protein			662249-662377
LA0661	0.716	0.691	0.396	0.3	0.547	0.751	0.376	0.97	0.55	0.42	0.76	1.05	0.53	hypothetical protein			662732-662836
LA0662	2.354	1.705	5.324	7.257	1.986	1.873	3.653	0.72	2.26	3.08	0.84	0.8	1.55	Chemotaxis motA protein			663001-663759
LA0663	1.453	1.109	3.346	3.324	1.305	1.908	3.124	0.76	2.3	2.29	0.9	1.31	2.15	hypothetical protein			665172-666497
LA0664	0.596	0.718	0.227	0.319	0.496	0.685	0.177	1.2	0.38	0.54	0.83	1.15	0.3	hypothetical protein			666481-666669
LA0665	1.583	1.903	2.059	2.614	3.405	1.709	2.555	1.2	1.3	1.65	2.15	1.08	1.61	Metallo-beta-lactamase superfamily protein			667332-668297
LA0666	2.359	4.572	2.863	4.068	5.236	3.447	4.524	1.94	1.21	1.72	2.22	1.46	1.92	Methylamine utilization protein mauG			668375-669397
LA0667	0.785	0.921	0.682	0.912	0.745	0.737	0.794	1.17	0.87	1.16	0.95	0.94	1.01	hypothetical protein			670104-670250
LA0668	0.614	0.638	0.42	0.297	0.63	0.809	0.442	1.04	0.68	0.48	1.03	1.32	0.72	hypothetical protein			670721-670915
LA0669	0.818	0.876	1.254	0.987	0.879	1.11	1.03	1.07	1.53	1.21	1.07	1.36	1.26	hypothetical protein			670906-671070
LA0670	0.779	0.948	0.5	0.535	0.674	0.707	0.443	1.22	0.64	0.69	0.87	0.91	0.57	hypothetical protein			671104-671790
LA0671	3.058	2.301	3.571	4.31	2.69	2.762	2.921	0.75	1.17	1.41	0.88	0.9	0.96	Citrate synthase			671846-673126
LA0672	0.671	0.76	0.252	0.342	0.493	0.642	0.186	1.13	0.38	0.51	0.73	0.96	0.28	hypothetical protein			673637-673771
LA0673	0.714	0.874	0.425	0.489	0.638	0.663	0.431	1.22	0.6	0.68	0.89	0.93	0.6	spore coat polysaccharide biosynthesis protein spsF-like protein			674465-676066
LA0674	1.21	1.008	2.098	1.891	1.263	1.308	1.783	0.83	1.73	1.56	1.04	1.08	1.47	hypothetical protein			676038-677582
LA0675	1.229	1.271	2.739	2.923	1.997	1.133	1.564	1.03	2.23	2.38	1.62	0.92	1.27	hypothetical protein			677632-678720
LA0676	0.924	0.924	0.969	0.81	0.764	0.812	0.952	1	1.05	0.88	0.83	0.88	1.03	Methyl-accepting chemotaxis protein mcpC			678908-680995
LA0677	0.639	0.81	0.203	0.356	0.444	0.472	0.163	1.27	0.32	0.56	0.69	0.74	0.26	hypothetical protein			681052-681183
LA0678	1.529	1.282	2.009	1.601	2.085	1.258	1.932	0.84	1.31	1.05	1.36	0.82	1.26	Methyl-accepting chemotaxis protein mcpB			681902-683980
LA0679	0.582	0.667	0.16	0.314	0.421	0.524	0.13	1.15	0.27	0.54	0.72	0.9	0.22	hypothetical protein			684345-684452
LA0680	0.918	0.905	1.171	1.081	1.036	0.919	1.123	0.99	1.28	1.18	1.13	1	1.22	hypothetical protein			684507-684917
LA0681	0.731	0.804	0.39	0.593	0.652	0.587	0.486	1.1	0.53	0.81	0.89	0.8	0.66	hypothetical protein			685156-685302
LA0682	0.619	0.744	0.337	0.36	0.541	0.613	0.278	1.2	0.54	0.58	0.87	0.99	0.45	hypothetical protein			685813-686019
LA0683	0.787	0.932	0.79	0.706	0.817	0.903	0.658	1.18	1	0.9	1.04	1.15	0.84	hypothetical protein			686357-686533
LA0684	0.94	0.926	1.116	1.082	0.771	0.986	0.925	0.99	1.19	1.15	0.82	1.05	0.98	hypothetical protein			686537-687301
LA0685	1.033	0.902	1.421	1.35	1.037	1.292	1.414	0.87	1.38	1.31	1	1.25	1.37	hypothetical protein			687555-687827
LA0686	1.051	1.016	1.4	1.066	0.934	1.147	1.391	0.97	1.33	1.01	0.89	1.09	1.32	hypothetical protein	CRISPR-associated protein Csd2/TM1801		688127-689047
LA0687	1.31	1.06	2.573	2.064	1.183	1.391	1.991	0.81	1.96	1.58	0.9	1.06	1.52	hypothetical protein	CRISPR-associated protein, CT1133		689050-690765
LA0688	1.013	0.908	1.648	1.961	1.071	1.271	1.612	0.9	1.63	1.94	1.06	1.25	1.59	hypothetical protein	CRISPR-associated protein, CT1134/Cas5		690762-691466
LA0689	1.115	1.035	1.769	1.277	1.246	1.3	1.394	0.93	1.59	1.15	1.12	1.17	1.25	DNA repair helicase			691466-692569
LA0690	0.899	0.934	1.038	0.858	0.97	0.967	0.991	1.04	1.15	0.95	1.08	1.08	1.1	probable DEAD/DEAH box helicase			692570-693703
LA0691	0.565	0.725	0.193	0.324	0.407	0.51	0.141	1.28	0.34	0.57	0.72	0.9	0.25	hypothetical protein			694763-694879
LA0692	0.585	0.723	0.158	0.324	0.419	0.545	0.135	1.24	0.27	0.55	0.72	0.93	0.23	hypothetical protein			695995-696111
LA0693	2.428	1.902	3.005	2.951	1.92	1.66	2.839	0.78	1.24	1.22	0.79	0.68	1.17	Aspartokinase		Aspartate kinase	696201-697418
LA0694	3.485	1.575	10.032	8.447	2.069	4.366	7.242	0.45	2.88	2.42	0.59	1.25	2.08	Na+/glucose symporter			697599-699404
LA0695	1.259	0.932	1.765	1.506	0.887	1.313	1.246	0.74	1.4	1.2	0.7	1.04	0.99	hypothetical protein (LenA/LfhA/Lsa24)	C-type lectin fold; Protein of unknown function DUF1554		700810-701532
LA0696	0.85	0.916	1.058	0.979	0.77	1.006	0.97	1.08	1.24	1.15	0.91	1.18	1.14	hypothetical protein	Zinc finger, SWIM-type		701600-703534
LA0697	1.169	0.896	2.41	2.007	0.954	1.469	1.98	0.77	2.06	1.72	0.82	1.26	1.69	hypothetical protein	vWA containing CoxE-like; von Willebrand factor, type A		703542-704666
LA0698	0.548	0.655	0.148	0.305	0.393	0.581	0.119	1.2	0.27	0.56	0.72	1.06	0.22	hypothetical protein			704663-704788
LA0699	0.974	0.94	1.632	1.734	0.837	1.212	1.496	0.97	1.68	1.78	0.86	1.24	1.54	hypothetical protein			704819-707116
LA0700	0.983	0.981	1.149	0.963	0.782	0.882	1.051	1	1.17	0.98	0.8	0.9	1.07	hypothetical protein	AAA+ ATPase, core; ATPase associated with various cellular activities, AAA-5		707314-708426
LA0701	2.729	1.822	8.426	7.292	2.366	2.501	5.355	0.67	3.09	2.67	0.87	0.92	1.96	Leucine-rich repeat containing protein			708833-711658
LA0702	7.246	3.307	16.134	10.937	3.169	5.171	14.691	0.46	2.23	1.51	0.44	0.71	2.03	transposase			711909-712982
LA0703	1.263	1.277	1.961	1.615	1.104	1.081	1.424	1.01	1.55	1.28	0.87	0.86	1.13	molybdate metabolism regulator			712975-715044
LA0704	0.586	0.734	0.168	0.32	0.428	0.541	0.139	1.25	0.29	0.55	0.73	0.92	0.24	hypothetical protein			715509-715646
LA0705	0.831	0.898	0.68	0.799	0.771	0.768	0.856	1.08	0.82	0.96	0.93	0.92	1.03	Leucine-rich repeat containing protein			715657-716160
LA0706	1.384	1.029	2.615	1.943	1.019	1.429	2.438	0.74	1.89	1.4	0.74	1.03	1.76	hypothetical protein	TonB-dependent receptor, plug; TonB-dependent receptor, beta-barrel		717341-720253
LA0707	1.153	1.425	1.652	1.326	2.169	1.129	1.359	1.24	1.43	1.15	1.88	0.98	1.18	hypothetical protein			720468-721382
LA0708	0.593	0.723	0.175	0.328	0.399	0.509	0.152	1.22	0.3	0.55	0.67	0.86	0.26	hypothetical protein			721620-721739
LA0709	2.055	1.49	4.928	4.3	1.197	1.605	4.04	0.73	2.4	2.09	0.58	0.78	1.97	hypothetical protein	Protein of unknown function DUF1557; Intein splicing site; Peptidase M23		722546-731971
LA0710	3.31	2.278	5.254	4.664	3.34	3.562	5.404	0.69	1.59	1.41	1.01	1.08	1.63	hypothetical protein			731984-732652
LA0711	1.889	1.315	3.864	3.27	0.997	1.761	3.365	0.7	2.05	1.73	0.53	0.93	1.78	hypothetical protein			732840-733859
LA0712	1.2	1.219	0.771	0.702	1.544	0.949	0.89	1.02	0.64	0.59	1.29	0.79	0.74	putative lipoprotein			733840-734484
LA0713	1.827	1.729	3.273	2.691	1.21	1.193	2.852	0.95	1.79	1.47	0.66	0.65	1.56	hypothetical protein			734684-737362
LA0714	7.101	5.109	8.116	7.222	5.286	3.184	7.49	0.72	1.14	1.02	0.74	0.45	1.05	hypothetical protein			737314-738138
LA0715	1.579	1.768	2.001	1.654	1.198	1.328	2.109	1.12	1.27	1.05	0.76	0.84	1.34	putative lipoprotein			738344-738910
LA0716	1.131	0.924	2.086	1.575	1.042	1.171	1.715	0.82	1.84	1.39	0.92	1.04	1.52	transposase			739314-739715
LA0717	0.709	0.886	0.327	0.448	0.459	0.66	0.286	1.25	0.46	0.63	0.65	0.93	0.4	hypothetical protein			739777-740070
LA0718	1.111	0.959	1.911	1.512	1.172	1.231	1.97	0.86	1.72	1.36	1.05	1.11	1.77	hypothetical protein			740143-740697
LA0719	0.843	0.947	0.714	0.606	0.796	0.741	0.653	1.12	0.85	0.72	0.94	0.88	0.77	hypothetical protein			741238-741996
LA0720	2.309	1.39	4.393	5.017	2.7	2.054	3.989	0.6	1.9	2.17	1.17	0.89	1.73	hypothetical protein	Protein of unknown function DUF28; Integrase, N-terminal zinc-binding domain-like		742037-742786
LA0721	0.907	0.84	0.996	0.599	0.81	0.857	0.828	0.93	1.1	0.66	0.89	0.94	0.91	hypothetical protein			742858-742962
LA0722	0.621	0.725	0.309	0.355	0.559	0.601	0.301	1.17	0.5	0.57	0.9	0.97	0.48	hypothetical protein			743674-743817
LA0723	0.746	0.839	0.553	0.669	0.722	0.693	0.688	1.12	0.74	0.9	0.97	0.93	0.92	Holliday junction resolvasome endonuclease subunit			743789-744319
LA0724	0.781	0.809	0.815	0.895	0.484	0.582	0.749	1.04	1.04	1.15	0.62	0.75	0.96	hypothetical protein			744761-744871
LA0725	0.549	0.651	0.217	0.309	0.424	0.572	0.178	1.19	0.4	0.56	0.77	1.04	0.32	hypothetical protein			745162-745266
LA0726	0.915	0.913	1.026	1.055	1.006	1.012	1.036	1	1.12	1.15	1.1	1.11	1.13	putative sulfatase			745967-748531
LA0727	1.316	1.131	1.827	1.65	1.269	1.515	2.011	0.86	1.39	1.25	0.96	1.15	1.53	carbamoyl-phosphate synthase, large subunit			748658-751978
LA0728	1.386	0.915	2.283	2.687	1.442	1.4	1.959	0.66	1.65	1.94	1.04	1.01	1.41	hypothetical protein			753043-753594
LA0729	0.621	0.745	0.239	0.384	0.545	0.631	0.276	1.2	0.38	0.62	0.88	1.02	0.44	hypothetical protein			753971-754075
LA0730	0.938	1.075	0.847	0.732	0.891	0.97	0.742	1.15	0.9	0.78	0.95	1.03	0.79	hypothetical protein			754350-755216
LA0731	0.64	0.761	0.186	0.34	0.479	0.556	0.145	1.19	0.29	0.53	0.75	0.87	0.23	hypothetical protein			755988-756092
LA0732	0.667	0.859	0.254	0.413	0.526	0.572	0.246	1.29	0.38	0.62	0.79	0.86	0.37	hypothetical protein			755750-756013
LA0733	0.492	0.572	0.139	0.276	0.378	0.474	0.115	1.16	0.28	0.56	0.77	0.96	0.23	hypothetical protein			756239-756370
LA0734	1.551	1.213	1.953	1.872	1.545	1.664	2.023	0.78	1.26	1.21	1	1.07	1.3	hypothetical protein	Thioredoxin-like fold; Alkyl hydroperoxide reductase/ Thiol specific antioxidant/ Mal allergen		756386-756937
LA0735	0.843	1.074	0.744	0.766	0.89	0.923	0.834	1.27	0.88	0.91	1.06	1.09	0.99	hypothetical protein			756942-758168
LA0736	2.285	3.206	1.759	2.523	3.424	1.45	1.951	1.4	0.77	1.1	1.5	0.63	0.85	Translation elongation and release factor			758831-760696
LA0737	53.835	66.127	4.583	8.701	64.602	13.013	8.453	1.23	0.09	0.16	1.21	0.24	0.16	Elongation factor Tu			760747-761952
LA0738	21.858	26.995	1.586	2.319	27.323	3.02	2.325	1.24	0.07	0.11	1.25	0.14	0.11	ribosomal protein S10			761967-762275
LA0739	22.752	26.91	3.1	3.971	30.943	4.178	4.06	1.18	0.14	0.17	1.36	0.18	0.18	ribosomal protein L3			762287-762907
LA0740	2.79	2.289	0.85	0.884	1.312	0.865	0.915	0.82	0.3	0.32	0.47	0.31	0.33	50S ribosomal protein L4		This subunit is important during the early stages of 50S assembly, initially binding near the 5' end of the 23S rRNA	762925-763560
LA0741	2.732	2.349	1.007	0.939	2.238	1.1	0.991	0.86	0.37	0.34	0.82	0.4	0.36	ribosomal protein L23			763557-763871
LA0742	1.704	1.841	0.763	0.781	1.562	0.943	0.76	1.08	0.45	0.46	0.92	0.55	0.45	50S ribosomal protein L2		one of the primary rRNA binding proteins; required for association of the 30S and 50S subunits to form the 70S ribosome, for tRNA binding and peptide bond formation	763875-764714
LA0743	8.019	6.716	4.773	3.824	2.719	2.065	3.732	0.84	0.6	0.48	0.34	0.26	0.47	ribosomal protein S19			764723-765004
LA0744	2.623	2.819	2.964	2.161	2.133	1.375	2.194	1.07	1.13	0.82	0.81	0.52	0.84	ribosomal protein L22			765004-765336
LA0745	3.212	4.105	1.654	1.771	1.754	1.043	1.324	1.28	0.51	0.55	0.55	0.32	0.41	ribosomal protein S3			765349-766026
LA0746	3.184	4.648	1.463	2.062	4.191	1.207	1.484	1.46	0.46	0.65	1.32	0.38	0.47	50S ribosomal protein L16		located in the peptidyl transferase center and may be involved in peptidyl transferase activity	766049-766462
LA0747	2.016	1.731	0.814	0.454	1.843	0.986	0.66	0.86	0.4	0.23	0.91	0.49	0.33	ribosomal protein L29			766459-766743
LA0748	3.82	3.712	1.837	1.487	1.328	1.113	1.169	0.97	0.48	0.39	0.35	0.29	0.31	ribosomal protein S17			766753-767022
LA0749	2.779	2.877	1.657	1.381	1.544	1.155	1.485	1.04	0.6	0.5	0.56	0.42	0.53	ribosomal protein L14			767024-767416
LA0750	4.424	5.867	2.306	1.41	2.536	1.129	1.967	1.33	0.52	0.32	0.57	0.26	0.44	ribosomal protein L24			767416-767775
LA0751	16.691	23.055	4.948	5.132	22.533	2.99	5.282	1.38	0.3	0.31	1.35	0.18	0.32	ribosomal protein L5			767779-768327
LA0752	4.31	5.435	1.461	1.87	3.526	1.122	1.467	1.26	0.34	0.43	0.82	0.26	0.34	ribosomal protein S14			768347-768532
LA0753	3.768	4.795	2.141	2.039	2.888	1.337	2.055	1.27	0.57	0.54	0.77	0.35	0.55	ribosomal protein S8			768552-768953
LA0754	1.849	2.865	0.481	0.617	1.498	0.739	0.595	1.55	0.26	0.33	0.81	0.4	0.32	50S ribosomal protein L6			768980-769519
LA0755	11.808	12.693	4.663	4.829	6.349	2.182	4.033	1.07	0.39	0.41	0.54	0.18	0.34	ribosomal protein L18			769523-769891
LA0756	9.67	10.138	3.621	4.34	6.606	1.874	3.163	1.05	0.37	0.45	0.68	0.19	0.33	ribosomal protein S5			769854-770399
LA0757	4.793	4.241	1.805	1.267	3.739	0.918	1.189	0.88	0.38	0.26	0.78	0.19	0.25	ribosomal protein L30			770412-770591
LA0758	7.985	8.762	3.906	3.147	7.93	2.31	3.16	1.1	0.49	0.39	0.99	0.29	0.4	ribosomal protein L15			770607-771149
LA0759	1.851	2.208	2.082	2.134	2.129	1.5	2.256	1.19	1.12	1.15	1.15	0.81	1.22	preprotein translocase SecY		with SecE and SecG forms a protein-conduction channel in the inner membrane	771164-772546
LA0760	1.138	1.469	0.508	0.619	1.923	0.929	0.623	1.29	0.45	0.54	1.69	0.82	0.55	adenylate kinase			772554-773117
LA0761	1.341	1.483	0.556	0.964	1.833	0.903	0.665	1.11	0.41	0.72	1.37	0.67	0.5	Translation initiation factor IF-1			773120-773338
LA0762	3.794	4.089	2.302	2.139	3.539	1.721	2.145	1.08	0.61	0.56	0.93	0.45	0.57	30S ribosomal protein S13		Located at the top of the head of the 30S subunit, it contacts several helices of the 16S rRNA	773464-773841
LA0763	7.612	14.586	2.19	2.466	4.976	2.199	2.658	1.92	0.29	0.32	0.65	0.29	0.35	30S ribosomal protein S11		located on the platform of the 30S subunit, it bridges several disparate RNA helices of the 16S rRNA; forms part of the Shine-Dalgarno cleft in the 70S ribosome	773844-774254
LA0764	3.132	2.368	1.524	1.42	2.132	1.275	2.028	0.76	0.49	0.45	0.68	0.41	0.65	30S ribosomal protein S4		Binds directly to 16S rRNA where it nucleates assembly of the 30S subunit	774266-774889
LA0765	3.684	4.406	1.304	1.617	2.402	1.008	1.567	1.2	0.35	0.44	0.65	0.27	0.43	DNA-directed RNA polymerase alpha subunit		Catalyzes the transcription of DNA into RNA using the four ribonucleoside triphosphates as substrates	774912-775889
LA0766	1.894	1.73	0.742	0.848	1.239	0.713	0.713	0.91	0.39	0.45	0.65	0.38	0.38	ribosomal protein L17			775891-776406
LA0767	0.622	0.676	0.388	0.322	0.424	0.591	0.294	1.09	0.62	0.52	0.68	0.95	0.47	hypothetical protein			777130-777258
LA0768	0.578	0.626	0.37	0.304	0.43	0.53	0.323	1.08	0.64	0.53	0.74	0.92	0.56	hypothetical protein			777524-777628
LA0769	1.413	1.15	2.889	2.23	0.71	1.088	2.352	0.81	2.04	1.58	0.5	0.77	1.66	hypothetical protein			777688-779607
LA0770	0.535	0.607	0.159	0.296	0.41	0.54	0.13	1.13	0.3	0.55	0.77	1.01	0.24	hypothetical protein			779955-780068
LA0771	0.622	0.802	0.175	0.347	0.459	0.513	0.136	1.29	0.28	0.56	0.74	0.82	0.22	hypothetical protein			780041-780286
LA0772	0.779	0.894	0.613	0.751	0.585	0.732	0.588	1.15	0.79	0.96	0.75	0.94	0.75	hypothetical protein			781512-781652
LA0773	1.001	0.995	1.388	1.419	1.122	1.227	1.41	0.99	1.39	1.42	1.12	1.23	1.41	hypothetical protein			781642-782787
LA0774	1.197	1.12	2.722	2.76	0.944	1.054	2.636	0.94	2.27	2.31	0.79	0.88	2.2	hypothetical protein			783555-783692
LA0775	7.093	3.254	16.01	10.791	3.654	5.358	13.782	0.46	2.26	1.52	0.52	0.76	1.94	transposase			784005-785078
LA0776	1.772	1.464	1.39	1.851	1.484	1.223	1.427	0.83	0.78	1.04	0.84	0.69	0.81	aspartate aminotransferase		catalyzes the formation of oxalozcetate and L-glutamate from L-aspartate and 2-oxoglutarate	786377-787603
LA0777	0.985	1.046	0.905	0.818	1.14	0.938	0.719	1.06	0.92	0.83	1.16	0.95	0.73	hypothetical protein			787587-787985
LA0778	1.311	1.033	2.005	2.263	1.138	1.402	1.645	0.79	1.53	1.73	0.87	1.07	1.25	Aspartate carbamoyltransferase		Aspartate transcarbamylase	787958-788920
LA0779	0.729	0.827	0.425	0.506	0.675	0.637	0.381	1.13	0.58	0.69	0.93	0.87	0.52	fatty acid desaturase			788921-790015
LA0780	0.825	0.94	0.911	1.267	0.974	1.024	1.017	1.14	1.1	1.54	1.18	1.24	1.23	hypothetical protein			790077-790199
LA0781	0.658	0.685	0.365	0.352	0.626	0.743	0.395	1.04	0.55	0.53	0.95	1.13	0.6	hypothetical protein			790374-790682
LA0782	1.181	1.158	2.125	1.62	2.055	1.941	1.977	0.98	1.8	1.37	1.74	1.64	1.67	hypothetical protein	TM2		790743-791063
LA0783	0.602	0.765	0.179	0.334	0.433	0.546	0.15	1.27	0.3	0.55	0.72	0.91	0.25	hypothetical protein			791250-791357
LA0784	1.288	1.142	2.438	3.96	1.737	1.495	2.018	0.89	1.89	3.07	1.35	1.16	1.57	hypothetical protein			791696-792214
LA0785	2.304	1.542	2.982	3.041	2.046	1.982	2.717	0.67	1.29	1.32	0.89	0.86	1.18	hypothetical protein			792615-793658
LA0786	0.956	0.911	1.29	1.362	0.94	1.228	1.456	0.95	1.35	1.42	0.98	1.28	1.52	Lipid-A-disaccharide synthetase(lpxB) like protein			793868-794992
LA0787	1.045	0.952	1.623	1.21	0.876	1.104	1.405	0.91	1.55	1.16	0.84	1.06	1.34	SpoU rRNA Methylase family protein			794989-795843
LA0788	0.96	0.918	1.433	1.229	1.153	1.193	1.122	0.96	1.49	1.28	1.2	1.24	1.17	SAM dependent methyltransferase			795810-796757
LA0789	1.16	1.021	1.592	1.459	1.085	1.325	1.426	0.88	1.37	1.26	0.94	1.14	1.23	dihydrofolate reductase			796735-798510
LA0790	7.879	4.737	3.445	4.322	2.546	2.212	3.239	0.6	0.44	0.55	0.32	0.28	0.41	Citrate synthase			798393-799682
LA0791	1.684	1.118	3.213	2.838	1.281	1.552	2.2	0.66	1.91	1.69	0.76	0.92	1.31	soluble lytic murein transglycosylase precursor			799794-802043
LA0792	0.771	0.907	0.392	0.467	0.767	0.777	0.384	1.18	0.51	0.61	0.99	1.01	0.5	hypothetical protein			802101-803414
LA0793	0.784	0.949	0.959	0.895	0.664	0.724	0.882	1.21	1.22	1.14	0.85	0.92	1.13	hypothetical protein			803742-804275
LA0794	0.968	0.912	1.077	1.233	0.96	0.92	1.102	0.94	1.11	1.27	0.99	0.95	1.14	Acetyltransferase			804471-805016
LA0795	0.839	0.942	0.61	0.597	0.759	0.683	0.591	1.12	0.73	0.71	0.9	0.81	0.7	hypothetical protein			805224-805895
LA0796	0.676	0.816	0.318	0.447	0.513	0.552	0.264	1.21	0.47	0.66	0.76	0.82	0.39	hypothetical protein			805138-805251
LA0797	0.635	0.785	0.222	0.358	0.459	0.544	0.195	1.24	0.35	0.56	0.72	0.86	0.31	hypothetical protein			806187-806369
LA0798	1.337	3.101	1.077	1.249	4.519	1.377	1.233	2.32	0.81	0.93	3.38	1.03	0.92	hypothetical protein			806685-807452
LA0799	1.882	1.725	1.061	1.151	2.55	1.107	1.269	0.92	0.56	0.61	1.35	0.59	0.67	hypothetical protein			807572-808012
LA0800	1.998	1.258	3.463	3.851	1.237	1.532	2.922	0.63	1.73	1.93	0.62	0.77	1.46	Pyridoxal phosphate biosynthetic protein pdxA			808070-809128
LA0801	1.049	0.87	2.195	1.642	0.959	1.067	1.472	0.83	2.09	1.57	0.91	1.02	1.4	hypothetical protein			809172-809615
LA0802	0.873	1.5	1.148	1.722	1.093	1.045	1.53	1.72	1.32	1.97	1.25	1.2	1.75	TPR-repeat-containing proteins			809634-810134
LA0803	1.095	1.454	0.639	0.828	1.835	1.013	0.633	1.33	0.58	0.76	1.68	0.93	0.58	hypothetical protein			810795-811181
LA0804	0.712	0.905	0.32	0.421	0.561	0.638	0.265	1.27	0.45	0.59	0.79	0.9	0.37	hypothetical protein			811328-812047
LA0805	0.608	0.732	0.184	0.321	0.438	0.563	0.142	1.2	0.3	0.53	0.72	0.93	0.23	hypothetical protein			812152-812271
LA0806	0.779	0.974	0.467	0.509	0.722	0.712	0.46	1.25	0.6	0.65	0.93	0.91	0.59	thymidylate kinase			812521-812877
LA0807	0.695	0.87	0.351	0.423	0.512	0.579	0.278	1.25	0.51	0.61	0.74	0.83	0.4	hypothetical protein			813080-813223
LA0808	1.068	1.067	1.679	1.128	1.188	1.265	1.395	1	1.57	1.06	1.11	1.18	1.31	hypothetical protein	Peptidase S1C, HrtA/DegP2/Q/S		813245-813868
LA0809	18.798	23.482	6.04	8.832	8.096	4.401	8.805	1.25	0.32	0.47	0.43	0.23	0.47	serine protease DO			814091-815257
LA0810	2.765	2.252	3.55	3.529	2.123	2.04	3.641	0.81	1.28	1.28	0.77	0.74	1.32	Holliday junction DNA helicase RuvB-like protein			815258-816283
LA0811	1.031	1.073	1.536	1.453	1.079	1.139	1.433	1.04	1.49	1.41	1.05	1.1	1.39	hypothetical protein			816258-817175
LA0812	0.795	1.459	0.39	0.434	3.717	1.138	0.493	1.84	0.49	0.55	4.68	1.43	0.62	hypothetical protein			817172-817525
LA0813	0.721	0.981	0.282	0.428	0.579	0.619	0.223	1.36	0.39	0.59	0.8	0.86	0.31	hypothetical protein			817522-817989
LA0814	0.676	0.805	0.318	0.448	0.602	0.705	0.294	1.19	0.47	0.66	0.89	1.04	0.43	hypothetical protein			818173-818358
LA0815	0.926	0.897	1.178	1.046	1.042	1.029	0.813	0.97	1.27	1.13	1.13	1.11	0.88	Sensory transduction histidine kinase			818394-820229
LA0816	1.298	1.29	2.121	2.178	1.882	1.649	1.955	0.99	1.63	1.68	1.45	1.27	1.51	two-component response regulator transcriptional regulator protein			820230-820931
LA0817	0.747	0.899	0.381	0.522	0.704	0.657	0.288	1.2	0.51	0.7	0.94	0.88	0.39	hypothetical protein			821590-822012
LA0818	1.21	1.142	1.777	1.596	1.374	1.407	1.038	0.94	1.47	1.32	1.14	1.16	0.86	hypothetical protein			822036-823043
LA0819	1.637	2.167	2.474	2.578	3.431	2.009	2.46	1.32	1.51	1.57	2.1	1.23	1.5	hypothetical protein			823139-823339
LA0820	1.165	1.108	2.133	1.623	1.413	1.214	1.731	0.95	1.83	1.39	1.21	1.04	1.49	hypothetical protein			823309-823911
LA0821	0.812	0.849	0.803	0.804	0.86	0.781	0.704	1.05	0.99	0.99	1.06	0.96	0.87	Putative methylase			823908-824474
LA0822	0.619	0.809	0.187	0.338	0.434	0.642	0.149	1.31	0.3	0.55	0.7	1.04	0.24	hypothetical protein			824984-825091
LA0823	1.481	1.11	0.901	0.792	1.195	0.906	0.908	0.75	0.61	0.53	0.81	0.61	0.61	alpha/beta hydrolase fold			825197-826108
LA0824	1.852	1.751	2.744	2.777	1.766	1.803	2.422	0.95	1.48	1.5	0.95	0.97	1.31	methionine sulfoxide reductase B		this stereospecific enzymes reduces the R isomer of methionine sulfoxide while MsrA reduces the S form; provides protection against oxidative stress	826224-826724
LA0825	1.418	2.199	2.108	2.089	1.712	1.346	1.525	1.55	1.49	1.47	1.21	0.95	1.08	Transcriptional regulator, tetR family			826837-827451
LA0826	0.676	0.742	0.371	0.383	0.627	0.771	0.355	1.1	0.55	0.57	0.93	1.14	0.53	hypothetical protein			827432-827632
LA0827	1.092	2.689	0.631	1.094	1.821	1.141	0.719	2.46	0.58	1	1.67	1.04	0.66	hypothetical protein			827692-828552
LA0828	7.098	15.133	3.172	5.115	3.296	2.854	3.131	2.13	0.45	0.72	0.46	0.4	0.44	Acetyl-CoA acetyltransferase		Acetoacetyl-CoA thiolase	828589-829914
LA0829	1.049	1.154	1.02	1.091	0.843	0.841	1.347	1.1	0.97	1.04	0.8	0.8	1.28	hypothetical protein			829998-830489
LA0830	1.105	0.783	0.982	0.452	0.681	0.873	0.737	0.71	0.89	0.41	0.62	0.79	0.67	hypothetical protein			830636-830755
LA0831	0.582	0.706	0.179	0.314	0.426	0.495	0.137	1.21	0.31	0.54	0.73	0.85	0.24	hypothetical protein			831426-831560
LA0832	0.816	0.865	0.533	0.414	0.663	0.722	0.507	1.06	0.65	0.51	0.81	0.88	0.62	Biotin--[acetyl-CoA-carboxylase] synthetase			831620-832384
LA0833	1.108	1.04	1.404	1.448	1.038	1.04	1.448	0.94	1.27	1.31	0.94	0.94	1.31	predicted transcriptional regulator		similar to Bvg accessory factor	832386-833159
LA0834	0.837	0.852	1.322	0.762	0.667	0.682	0.816	1.02	1.58	0.91	0.8	0.81	0.97	hypothetical protein			833531-833656
LA0835	2.638	1.323	2.628	1.263	1.632	1.744	2.709	0.5	1	0.48	0.62	0.66	1.03	hypothetical protein			833787-835682
LA0836	0.667	0.764	0.201	0.328	1.045	0.73	0.23	1.15	0.3	0.49	1.57	1.09	0.34	hypothetical protein			835868-836122
LA0837	1.559	1.06	1.267	0.586	1.307	1.218	1.54	0.68	0.81	0.38	0.84	0.78	0.99	hypothetical protein			836687-836935
LA0838	0.745	0.87	0.595	0.613	0.856	0.753	0.63	1.17	0.8	0.82	1.15	1.01	0.85	UDP-N-acetylmuramoylalanine--D-glutamateligase		UDP-N- acetylmuramoyl-L-alanyl-D-glutamate synthetase; D-glutamic acid adding enzyme	837688-839079
LA0839	0.888	1.1	0.558	0.674	0.999	0.8	0.572	1.24	0.63	0.76	1.13	0.9	0.64	probable anti-sigma factor antagonist			839162-839494
LA0840	1.273	1.1	1.728	2.167	1.492	1.225	1.873	0.86	1.36	1.7	1.17	0.96	1.47	Indole-3-glycerol phosphate synthase			839501-840259
LA0841	1.213	1.106	2.12	2.36	1.679	1.731	2.222	0.91	1.75	1.95	1.38	1.43	1.83	hypothetical protein	Radical SAM; Conserved hypothetical protein CHP00048; Elongator protein 3/MiaB/NifB		841347-842408
LA0842	1.018	0.901	1	0.827	0.882	0.887	0.848	0.89	0.98	0.81	0.87	0.87	0.83	hypothetical protein			842439-842723
LA0843	1.117	0.965	1.611	1.216	1.267	1.232	1.208	0.86	1.44	1.09	1.13	1.1	1.08	dolichyl-phosphate-mannose-protein mannosyltransferase-family protein			842693-844474
LA0844	0.571	0.663	0.304	0.313	0.511	0.753	0.197	1.16	0.53	0.55	0.89	1.32	0.35	hypothetical protein			844532-844642
LA0845	0.871	1.079	0.832	0.966	0.935	0.963	0.711	1.24	0.96	1.11	1.07	1.11	0.82	Hydroxymethylglutaryl-CoA lyase		HMG-CoA lyase; 3-hydroxy-3-methylglutarate-CoA lyase	845520-846416
LA0846	0.735	0.84	0.6	0.746	0.695	0.762	0.51	1.14	0.82	1.01	0.95	1.04	0.69	hypothetical protein			846413-847327
LA0847	0.933	1.127	0.703	0.853	1.234	0.868	0.874	1.21	0.75	0.91	1.32	0.93	0.94	hypothetical protein	3-demethylubiquinone-9 3-O-methyltransferase		847392-848252
LA0848	1.394	1.983	0.797	0.748	4.32	1.052	0.791	1.42	0.57	0.54	3.1	0.75	0.57	ribosomal protein L21			849193-849507
LA0849	0.729	0.841	0.39	0.438	0.579	0.779	0.405	1.15	0.53	0.6	0.79	1.07	0.56	hypothetical protein			849059-849202
LA0850	1.263	2.268	0.612	0.629	4.04	1.353	0.733	1.8	0.48	0.5	3.2	1.07	0.58	hypothetical protein			849504-849830
LA0851	0.883	1.757	0.613	0.648	2.411	1.118	0.915	1.99	0.69	0.73	2.73	1.27	1.04	50S ribosomal protein L27		The function of this ribosomal subunit is unknown	849820-850074
LA0852	1.05	1.053	1.278	0.993	1.211	1.259	1.619	1	1.22	0.95	1.15	1.2	1.54	Probable GTP-binding protein			850189-851259
LA0853	1.051	1.013	0.985	0.845	1.228	1.103	1.077	0.96	0.94	0.8	1.17	1.05	1.02	gamma-glutamyl kinase		catalyzes the formation of glutamate 5-phosphate from glutamate in proline biosynthesis	851273-852145
LA0854	1.074	1.245	0.874	0.882	1.716	1.061	0.966	1.16	0.81	0.82	1.6	0.99	0.9	Gamma-glutamyl phosphate reductase		Glutamate-5- semialdehyde dehydrogenase; Glutamyl-gamma-semialdehyde dehydrogenase; GSA dehydrogenase	852142-853392
LA0855	0.681	0.757	0.365	0.369	0.534	0.655	0.326	1.11	0.54	0.54	0.78	0.96	0.48	Probable nicotinate-nucleotide adenylyltransferase		Deamido-NAD(+) pyrophosphorylase; Deamido-NAD(+) diphosphorylase; Nicotinate mononucleotide adenylyltransferase; NAMN adenylyltransferase	853396-853995
LA0856	0.531	0.627	0.146	0.283	0.37	0.523	0.122	1.18	0.27	0.53	0.7	0.98	0.23	hypothetical protein			854987-855145
LA0857	0.565	0.683	0.17	0.3	0.44	0.501	0.141	1.21	0.3	0.53	0.78	0.89	0.25	hypothetical protein			855289-855477
LA0858	2.179	1.907	4.302	4.952	2.835	2.733	5.076	0.88	1.97	2.27	1.3	1.25	2.33	Fimh-like protein			855676-856899
LA0859	0.591	0.686	0.229	0.336	0.481	0.571	0.246	1.16	0.39	0.57	0.81	0.97	0.42	hypothetical protein			856917-857099
LA0860	0.768	0.866	0.391	0.492	0.789	0.67	0.449	1.13	0.51	0.64	1.03	0.87	0.58	hypothetical protein			857765-858004
LA0861	0.981	1.256	0.964	1.035	1.288	0.824	1.002	1.28	0.98	1.06	1.31	0.84	1.02	probable anti-sigma factor antagonist			857994-858398
LA0862	1.434	1.629	2.12	2.276	1.555	1.033	1.633	1.14	1.48	1.59	1.08	0.72	1.14	thiol peroxidase			858755-859270
LA0863	1.314	1.08	2.142	1.959	1.002	1.391	2.207	0.82	1.63	1.49	0.76	1.06	1.68	acetolactate synthase large subunit			859949-861088
LA0864	1.016	0.901	1.261	1.004	0.905	0.949	1.301	0.89	1.24	0.99	0.89	0.93	1.28	acetolactate synthase			861130-861618
LA0865	0.752	0.837	0.468	0.551	0.731	0.741	0.715	1.11	0.62	0.73	0.97	0.99	0.95	hypothetical protein			861666-861980
LA0866	1.222	1.287	1.707	2.057	1.152	1.186	1.496	1.05	1.4	1.68	0.94	0.97	1.22	hypothetical protein	Metal-dependent hydrolase HDOD		863227-864753
LA0867	0.546	0.653	0.179	0.298	0.423	0.944	0.147	1.2	0.33	0.55	0.77	1.73	0.27	hypothetical protein			864772-864936
LA0868	0.715	0.778	0.577	0.479	0.719	0.674	0.532	1.09	0.81	0.67	1.01	0.94	0.74	hypothetical protein			865773-865922
LA0869	3.93	5.344	2.028	1.765	3.574	1.862	2.209	1.36	0.52	0.45	0.91	0.47	0.56	aldehyde dehydrogenase			865933-867423
LA0870	0.603	0.685	0.2	0.304	0.414	0.524	0.156	1.14	0.33	0.5	0.69	0.87	0.26	hypothetical protein			867981-868151
LA0871	0.637	0.79	0.177	0.347	0.437	0.577	0.143	1.24	0.28	0.54	0.69	0.91	0.22	hypothetical protein			868177-868284
LA0872	0.935	1.733	0.895	0.785	0.747	0.949	1.152	1.85	0.96	0.84	0.8	1.01	1.23	Microbial collagenase			868300-870966
LA0873	0.809	0.921	0.438	0.604	0.649	0.72	0.417	1.14	0.54	0.75	0.8	0.89	0.52	Leucine-rich repeat containing protein			872503-873774
LA0874	0.705	0.759	0.422	0.378	0.543	0.633	0.41	1.08	0.6	0.54	0.77	0.9	0.58	hypothetical protein			873985-874116
LA0875	0.77	0.865	0.542	0.642	0.677	0.707	0.634	1.12	0.7	0.83	0.88	0.92	0.82	Hsa protein			874541-875179
LA0876	0.789	0.885	0.518	0.536	0.816	0.845	0.499	1.12	0.66	0.68	1.03	1.07	0.63	Probable RNA polymerase ECF-type sigma factor	rpoE		875499-876041
LA0877	0.655	0.889	0.254	0.378	0.578	0.665	0.222	1.36	0.39	0.58	0.88	1.02	0.34	hypothetical protein			875403-875522
LA0878	0.759	0.873	0.489	0.721	0.88	0.764	0.508	1.15	0.64	0.95	1.16	1.01	0.67	DshA protein			876052-877104
LA0879	1.531	1.52	1.695	1.834	2.444	1.488	1.521	0.99	1.11	1.2	1.6	0.97	0.99	hypothetical protein			877278-877748
LA0880	0.559	0.677	0.161	0.299	0.42	0.539	0.138	1.21	0.29	0.53	0.75	0.96	0.25	hypothetical protein			877820-877930
LA0881	0.589	0.773	0.196	0.322	0.45	0.573	0.156	1.31	0.33	0.55	0.76	0.97	0.26	hypothetical protein			878222-878335
LA0882	1.6	1.036	2.958	2.666	1.972	1.892	2.994	0.65	1.85	1.67	1.23	1.18	1.87	hypothetical protein			878683-879033
LA0883	1.521	1.324	2.492	2.285	1.476	1.55	2.531	0.87	1.64	1.5	0.97	1.02	1.66	hypothetical protein			879087-879527
LA0884	3.116	1.726	8.072	9.688	2.612	3.911	5.552	0.55	2.59	3.11	0.84	1.26	1.78	NADH dehydrogenase I, N subunit			880340-881878
LA0885	1.995	1.441	4.233	3.52	1.623	1.944	3.788	0.72	2.12	1.76	0.81	0.97	1.9	NADH dehydrogenase I, M subunit			881875-883563
LA0886	2.056	1.415	3.962	3.452	1.398	1.955	3.42	0.69	1.93	1.68	0.68	0.95	1.66	NADH dehydrogenase I chain L			883565-885526
LA0887	1.419	1.257	3.315	2.942	1.077	1.468	2.369	0.89	2.34	2.07	0.76	1.03	1.67	NADH dehydrogenase I, K subunit			885520-885840
LA0888	1.131	1.061	1.683	1.732	0.952	1.186	1.418	0.94	1.49	1.53	0.84	1.05	1.25	NADH dehydrogenase I chain J			885837-886538
LA0889	1.906	1.351	2.288	2.486	1.471	1.251	1.905	0.71	1.2	1.3	0.77	0.66	1	NADH dehydrogenase I chain H			886552-887592
LA0890	2.206	1.55	1.74	1.892	1.37	1.037	1.466	0.7	0.79	0.86	0.62	0.47	0.66	NADH dehydrogenase I, F subunit			887589-888920
LA0891	1.536	1.417	2.217	2.253	1.384	1.321	1.996	0.92	1.44	1.47	0.9	0.86	1.3	NADH dehydrogenase I chain E			888936-889418
LA0892	1.49	1.436	2.114	1.902	1.215	1.218	1.704	0.96	1.42	1.28	0.82	0.82	1.14	NADH dehydrogenase I, D subunit			889415-890632
LA0893	0.828	0.909	0.535	0.461	0.813	0.773	0.523	1.1	0.65	0.56	0.98	0.93	0.63	NADH dehydrogenase I, C subunit			890634-891170
LA0894	1.72	2.073	1.106	1.165	1.559	1.075	1.317	1.21	0.64	0.68	0.91	0.63	0.77	NADH dehydrogenase I chain B			891167-891727
LA0895	2.882	1.891	6.87	5.213	2.767	2.882	5.185	0.66	2.38	1.81	0.96	1	1.8	NADH dehydrogenase I, A subunit			891718-892152
LA0896	0.689	0.825	0.259	0.342	0.497	0.576	0.223	1.2	0.38	0.5	0.72	0.84	0.32	hypothetical protein			892173-892298
LA0897	0.63	0.765	0.181	0.325	0.44	0.547	0.16	1.21	0.29	0.52	0.7	0.87	0.25	hypothetical protein			892378-892545
LA0898	1.006	0.975	1.342	1.459	0.982	1.032	1.163	0.97	1.33	1.45	0.98	1.03	1.16	hypothetical protein			892717-893118
LA0899	2.134	1.727	1.416	1.497	1.07	1.228	1.556	0.81	0.66	0.7	0.5	0.58	0.73	MaoC family protein			893131-893595
LA0900	2.369	2.081	2.792	3.144	1.099	1.687	2.183	0.88	1.18	1.33	0.46	0.71	0.92	Transcriptional regulator, marR family			893626-894081
LA0901	0.547	0.668	0.15	0.306	0.408	0.533	0.126	1.22	0.27	0.56	0.75	0.97	0.23	hypothetical protein			894918-895028
LA0902	0.622	0.745	0.179	0.328	0.432	0.579	0.138	1.2	0.29	0.53	0.69	0.93	0.22	hypothetical protein			895059-895169
LA0903	1.657	1.212	1.421	1.868	1.711	1.264	1.194	0.73	0.86	1.13	1.03	0.76	0.72	hypothetical protein	N-6 adenine-specific DNA methylase, conserved site; N-6 DNA methylase; N6 adenine-specific DNA methyltransferase, N12 class		895625-897256
LA0904	0.532	0.605	0.147	0.298	0.387	0.504	0.121	1.14	0.28	0.56	0.73	0.95	0.23	hypothetical protein			897731-897853
LA0905	0.819	0.939	0.67	0.789	0.924	0.842	0.747	1.15	0.82	0.96	1.13	1.03	0.91	hypothetical protein			897962-898756
LA0906	0.749	0.926	0.506	0.615	0.769	0.672	0.485	1.24	0.68	0.82	1.03	0.9	0.65	hypothetical protein	Globin; Globin-like		899331-899750
LA0907	0.655	0.851	0.248	0.436	0.536	0.543	0.216	1.3	0.38	0.67	0.82	0.83	0.33	hypothetical protein			899922-900038
LA0908	0.858	0.968	0.677	0.692	0.891	0.827	0.53	1.13	0.79	0.81	1.04	0.96	0.62	hypothetical protein			900149-900943
LA0909	1.504	1.409	1.72	1.527	1.697	1.299	1.723	0.94	1.14	1.02	1.13	0.86	1.15	methylglyoxal synthase		catalyzes the formation of methylglyoxal from glycerone phosphate	901076-901522
LA0910	0.842	0.888	0.714	0.74	0.7	0.814	0.697	1.05	0.85	0.88	0.83	0.97	0.83	hypothetical protein			902171-902773
LA0911	0.545	0.666	0.14	0.291	0.41	0.514	0.121	1.22	0.26	0.53	0.75	0.94	0.22	hypothetical protein			902071-902187
LA0912	1.271	1.236	1.885	1.634	1.285	1.449	1.575	0.97	1.48	1.29	1.01	1.14	1.24	TPR-repeat-containing proteins			902770-904767
LA0913	1.201	1.306	1.386	1.082	1.288	1.203	1.353	1.09	1.15	0.9	1.07	1	1.13	NHL repeat protein			904764-906794
LA0914	0.674	0.908	0.209	0.374	0.538	0.562	0.184	1.35	0.31	0.55	0.8	0.83	0.27	hypothetical protein			907534-908118
LA0915	1.022	0.979	1.389	1.124	1.115	1.255	1.196	0.96	1.36	1.1	1.09	1.23	1.17	histone deacetylase family protein			909020-909961
LA0916	0.916	0.951	1.038	1.004	0.965	0.942	1.085	1.04	1.13	1.1	1.05	1.03	1.18	hypothetical protein			910393-911598
LA0917	0.64	0.668	0.507	0.32	0.45	0.563	0.375	1.04	0.79	0.5	0.7	0.88	0.59	hypothetical protein			912094-912186
LA0918	1.019	1.064	0.885	1.001	1.165	0.989	1.029	1.04	0.87	0.98	1.14	0.97	1.01	enoyl-CoA hydratase		3-hydroxybutyryl-CoA dehydratase	912698-913498
LA0919	1.22	1.035	0.924	0.991	1.443	0.986	0.889	0.85	0.76	0.81	1.18	0.81	0.73	hypothetical protein			913498-914025
LA0920	1.14	0.999	1.333	1.382	1.056	1.161	1.429	0.88	1.17	1.21	0.93	1.02	1.25	hypothetical protein	Protein of unknown function DUF1577; Type IV pilus assembly PilZ		914659-915945
LA0921	1.81	1.023	1.361	0.687	1.17	1.448	2.513	0.57	0.75	0.38	0.65	0.8	1.39	hypothetical protein			916884-917030
LA0922	0.785	0.75	0.341	0.32	0.742	0.859	0.549	0.96	0.43	0.41	0.95	1.09	0.7	hypothetical protein			916820-916957
LA0923	1.091	0.961	1.264	1.294	0.605	0.719	1.119	0.88	1.16	1.19	0.55	0.66	1.03	transposase			917182-917598
LA0924	2.085	1.231	4.18	2.786	1.146	1.579	4.081	0.59	2	1.34	0.55	0.76	1.96	transposase			917615-917824
LA0925	1.356	1.151	1.856	1.536	1.01	0.934	1.365	0.85	1.37	1.13	0.74	0.69	1.01	transposase			917943-918203
LA0926	1.012	0.933	1.4	0.871	1.001	0.994	0.976	0.92	1.38	0.86	0.99	0.98	0.96	hypothetical protein			918227-918373
LA0927	0.788	0.885	0.773	0.719	0.814	1.043	0.76	1.12	0.98	0.91	1.03	1.32	0.96	hypothetical protein	Tetratricopeptide-like helical; Tetratricopeptide region		918803-920044
LA0928	0.749	0.718	0.683	0.33	0.479	0.718	0.443	0.96	0.91	0.44	0.64	0.96	0.59	hypothetical protein			920748-920876
LA0929	0.79	0.865	0.689	0.577	0.76	0.741	0.594	1.09	0.87	0.73	0.96	0.94	0.75	putative haloacid dehalogenase-like hydrolase			920932-921636
LA0930	1.779	1.037	2.089	2.319	1.349	1.489	1.993	0.58	1.17	1.3	0.76	0.84	1.12	Sugar and other transporter			921642-923039
LA0931	0.565	0.67	0.163	0.301	0.4	0.58	0.133	1.19	0.29	0.53	0.71	1.03	0.24	hypothetical protein			923036-923143
LA0932	0.87	0.877	0.827	0.779	0.771	0.902	0.739	1.01	0.95	0.9	0.89	1.04	0.85	Predicted hydrolase or acyltransferase alpha/beta hydrolase superfamily			923278-924216
LA0933	0.515	0.602	0.144	0.281	0.381	0.508	0.119	1.17	0.28	0.55	0.74	0.99	0.23	hypothetical protein			925767-925874
LA0934	1.608	1.202	2.207	1.8	0.927	1.102	2.161	0.75	1.37	1.12	0.58	0.69	1.34	hypothetical protein			925932-927848
LA0935	0.992	0.944	1.794	1.011	0.882	1.238	1.13	0.95	1.81	1.02	0.89	1.25	1.14	hypothetical protein			929033-930100
LA0936	0.742	0.946	0.459	0.561	0.662	0.75	0.527	1.27	0.62	0.76	0.89	1.01	0.71	hypothetical protein	PilT protein, N-terminal		930217-930615
LA0937	0.77	1.02	0.481	0.566	1.507	0.868	0.424	1.32	0.62	0.74	1.96	1.13	0.55	hypothetical protein	Prevent-host-death protein		930617-930850
LA0938	1.072	0.926	1.32	0.786	0.891	1.094	0.999	0.86	1.23	0.73	0.83	1.02	0.93	hypothetical protein			931489-932100
LA0939	1.269	0.99	3.139	2.961	1.132	1.659	2.447	0.78	2.47	2.33	0.89	1.31	1.93	hypothetical protein	Carbohydrate kinase; YjeF-related protein, N-terminal		932102-933856
LA0940	0.798	1.073	0.68	0.79	1.17	0.945	0.706	1.34	0.85	0.99	1.47	1.18	0.88	hypothetical protein			933847-935025
LA0941	1.194	1.634	0.416	0.731	4.501	1.075	0.609	1.37	0.35	0.61	3.77	0.9	0.51	hypothetical protein			935202-935690
LA0942	2.92	4.745	2.443	2.691	3.261	1.822	2.283	1.63	0.84	0.92	1.12	0.62	0.78	transcription elongation factor NusA		binds to RNA polymerase and RNA; stimulates rho independent termination by promoting hairpin formation; also interacts with N protein and prevents hairpin formation, thereby preventing termination	935692-937074
LA0943	4.185	4.938	2.634	3.42	2.434	1.81	2.798	1.18	0.63	0.82	0.58	0.43	0.67	translation initiation factor IF-2		Protects formylmethionyl-tRNA from spontaneous hydrolysis and promotes its binding to the 30S ribosomal subunits during initiation of protein synthesis. Also involved in the hydrolysis of GTP during the formation of the 70S ribosomal complex	937088-939730
LA0944	1.005	1.196	0.994	0.852	1.439	1.175	0.903	1.19	0.99	0.85	1.43	1.17	0.9	ribosome binding factor A			939740-940093
LA0945	1.068	1.047	1.367	1.089	0.88	1.138	1.021	0.98	1.28	1.02	0.82	1.07	0.96	tRNA pseudouridine synthase B		tRNA pseudouridine 55 synthase; Psi55 synthase; Pseudouridylate synthase; Uracil hydrolyase	940128-940979
LA0946	1.33	1.946	0.774	0.926	1.792	0.997	0.687	1.46	0.58	0.7	1.35	0.75	0.52	ribosomal protein S15			941007-941297
LA0947	1.822	1.321	1.317	1.417	1.043	0.985	0.9	0.73	0.72	0.78	0.57	0.54	0.49	Polyribonucleotide nucleotidyltransferase		Polynucleotide phosphorylase; Vegetative protein 15	941309-943405
LA0948	0.977	1.003	1.159	1.202	0.868	0.966	1.068	1.03	1.19	1.23	0.89	0.99	1.09	Hypothetical zinc protease			943424-944710
LA0949	0.958	1.001	1.777	1.24	1.112	1.025	1.161	1.04	1.85	1.29	1.16	1.07	1.21	hypothetical protein			944738-944872
LA0950	0.636	0.786	0.238	0.413	0.599	0.58	0.249	1.24	0.37	0.65	0.94	0.91	0.39	hypothetical protein			945479-945718
LA0951	0.828	0.966	0.741	0.735	0.713	0.879	0.731	1.17	0.89	0.89	0.86	1.06	0.88	hypothetical protein			945989-946852
LA0952	1.549	1.039	2.743	2.542	1.498	1.943	2.687	0.67	1.77	1.64	0.97	1.25	1.73	Rhomboid family protein			946804-947532
LA0953	0.779	0.814	0.779	0.71	0.79	0.856	0.671	1.04	1	0.91	1.01	1.1	0.86	hypothetical protein			948258-948404
LA0954	1.572	1.652	1.874	1.586	1.317	1.306	1.512	1.05	1.19	1.01	0.84	0.83	0.96	hypothetical protein			948414-949739
LA0955	1.097	0.825	0.575	0.375	0.579	0.781	0.43	0.75	0.52	0.34	0.53	0.71	0.39	hypothetical protein			949824-949964
LA0956	3.649	2.474	2.343	2.175	2.5	1.532	2.364	0.68	0.64	0.6	0.69	0.42	0.65	Glutamate synthase [NADPH] large chain precursor		Glutamate synthase alpha subunit; NADPH-GOGAT; GLTS alpha chain	950162-954658
LA0957	1.174	0.92	1.394	1.386	0.91	0.964	1.16	0.78	1.19	1.18	0.78	0.82	0.99	outer membrane efflux protein			955645-957318
LA0958	1.183	0.988	1.59	1.742	1.056	1.08	1.285	0.84	1.34	1.47	0.89	0.91	1.09	hypothetical protein	Six-hairpin glycosidase-like; Thioredoxin-like fold; Protein of unknown function DUF255		957334-959484
LA0959	0.785	0.824	0.669	0.678	0.676	0.668	0.704	1.05	0.85	0.86	0.86	0.85	0.9	hypothetical protein			960100-960378
LA0960	0.703	0.855	0.367	0.467	0.848	0.723	0.409	1.22	0.52	0.66	1.21	1.03	0.58	hypothetical protein			960762-961454
LA0961	0.672	0.826	0.441	0.532	0.646	0.756	0.499	1.23	0.66	0.79	0.96	1.13	0.74	hypothetical protein			961476-961598
LA0962	1.354	1.058	3.401	2.661	1.302	1.979	2.87	0.78	2.51	1.97	0.96	1.46	2.12	putative lipoprotein (Lp95)			961648-964173
LA0963	0.576	0.701	0.165	0.313	0.443	0.583	0.137	1.22	0.29	0.54	0.77	1.01	0.24	hypothetical protein			964423-964581
LA0964	0.9	1.014	0.934	0.961	0.97	0.998	0.997	1.13	1.04	1.07	1.08	1.11	1.11	DNA helicase RecQ			964882-966330
LA0965	0.847	0.891	0.815	0.797	0.755	0.867	0.646	1.05	0.96	0.94	0.89	1.02	0.76	exodeoxyribonuclease V, gamma chain			966435-969833
LA0966	0.957	0.925	0.837	0.781	0.841	0.911	0.867	0.97	0.87	0.82	0.88	0.95	0.91	exodeoxyribonuclease V, beta chain			969823-972963
LA0967	0.947	1.017	0.919	0.991	0.819	0.965	0.857	1.07	0.97	1.05	0.86	1.02	0.9	ATP-dependent exoDNAse, alpha subunit		exonuclease V	972945-974798
LA0968	0.639	0.778	0.383	0.423	0.582	0.744	0.252	1.22	0.6	0.66	0.91	1.16	0.39	hypothetical protein			974930-975040
LA0969	1.655	1.263	1.699	1.507	1.09	1.184	1.421	0.76	1.03	0.91	0.66	0.72	0.86	ABC transporter, ATP-binding protein			975112-976104
LA0970	0.929	0.983	1.042	1.354	0.866	0.918	0.967	1.06	1.12	1.46	0.93	0.99	1.04	ABC transporter, ABC-2 subfamily			976101-976862
LA0971	1.311	0.994	1.547	1.541	1.009	1.054	1.612	0.76	1.18	1.18	0.77	0.8	1.23	3-oxoacyl-(acyl carrier protein) reductase			976866-977729
LA0972	0.643	0.767	0.196	0.339	0.449	0.596	0.151	1.19	0.3	0.53	0.7	0.93	0.23	hypothetical protein			979440-979565
LA0973	0.828	0.864	0.594	0.529	0.694	0.678	0.527	1.04	0.72	0.64	0.84	0.82	0.64	hypothetical protein			979126-979446
LA0974	0.606	0.695	0.242	0.32	0.471	0.544	0.202	1.15	0.4	0.53	0.78	0.9	0.33	hypothetical protein			979582-979737
LA0975	2.153	1.311	6.044	4.877	1.372	2.208	4.755	0.61	2.81	2.27	0.64	1.03	2.21	Fimh-like protein			979812-981239
LA0976	0.734	0.856	0.538	0.436	0.675	0.778	0.503	1.17	0.73	0.59	0.92	1.06	0.69	hypothetical protein			981264-981386
LA0977	0.576	0.674	0.227	0.294	0.475	0.571	0.249	1.17	0.39	0.51	0.82	0.99	0.43	hypothetical protein			981714-981836
LA0978	2.643	1.305	6.229	5.146	1.81	2.957	4.968	0.49	2.36	1.95	0.68	1.12	1.88	hypothetical protein			981901-982902
LA0979	0.969	0.974	1.262	1.249	0.769	0.871	1.308	1.01	1.3	1.29	0.79	0.9	1.35	hypothetical protein			983141-984142
LA0980	2.266	2.284	1.96	2.214	1.081	1.136	1.922	1.01	0.86	0.98	0.48	0.5	0.85	thiamine biosynthesis protein ThiC		required for the synthesis of the hydromethylpyrimidine moiety of thiamine	984277-985764
LA0981	0.571	0.721	0.376	0.369	0.481	0.618	0.283	1.26	0.66	0.65	0.84	1.08	0.5	hypothetical protein			986245-986394
LA0982	0.725	0.836	0.379	0.423	0.527	0.6	0.37	1.15	0.52	0.58	0.73	0.83	0.51	hypothetical protein			986574-986717
LA0983	1.205	1.203	2.11	1.794	1.143	1.238	1.536	1	1.75	1.49	0.95	1.03	1.27	hypothetical protein	KWG Leptospira		987023-989149
LA0984	1.126	1.955	1.495	1.571	0.996	1.178	1.423	1.74	1.33	1.4	0.88	1.05	1.26	Probable DNA ligase			989278-990783
LA0985	1.311	2.277	1.53	1.383	1.166	1.096	1.435	1.74	1.17	1.05	0.89	0.84	1.09	hypothetical protein	WGR; Leucine-rich repeat		990887-992860
LA0986	1.076	0.999	1.217	1.009	0.871	0.935	1.059	0.93	1.13	0.94	0.81	0.87	0.98	hypothetical protein			993238-994383
LA0987	1.163	0.799	0.755	0.335	0.665	0.983	0.564	0.69	0.65	0.29	0.57	0.85	0.48	hypothetical protein			994469-994573
LA0988	0.747	0.876	0.516	0.619	0.613	0.658	0.493	1.17	0.69	0.83	0.82	0.88	0.66	hypothetical protein			994706-995041
LA0989	0.788	0.912	0.87	0.936	0.693	0.875	0.791	1.16	1.1	1.19	0.88	1.11	1	hypothetical protein			995147-995611
LA0990	2.428	1.381	5.495	3.9	1.627	2.739	3.818	0.57	2.26	1.61	0.67	1.13	1.57	hypothetical protein	Ubiquitin-conjugating enzyme, E2		995677-996375
LA0991	0.825	0.84	0.794	0.76	0.94	1.039	0.998	1.02	0.96	0.92	1.14	1.26	1.21	hypothetical protein			996368-997204
LA0992	0.733	0.895	0.404	0.514	0.91	0.769	0.452	1.22	0.55	0.7	1.24	1.05	0.62	Mechanosensitive ion channel			997253-998263
LA0993	0.873	0.909	0.933	0.964	0.901	1.03	1.225	1.04	1.07	1.1	1.03	1.18	1.4	Adenylate cyclase		ATP pyrophosphate-lyase; Adenylyl cyclase	998411-1000660
LA0994	1.021	0.941	0.948	0.943	1.01	1.08	1.303	0.92	0.93	0.92	0.99	1.06	1.28	hypothetical protein			1000657-1002225
LA0995	1.171	1.038	1.593	1.313	0.991	1.329	1.432	0.89	1.36	1.12	0.85	1.13	1.22	hypothetical protein	Fibronectin, type III-like fold		1002230-1003045
LA0996	1.975	1.427	3.656	4.252	1.803	1.89	2.915	0.72	1.85	2.15	0.91	0.96	1.48	hypothetical protein	C-type lectin fold; Protein of unknown function DUF1554		1003045-1003812
LA0997	1.256	1.227	1.246	1.081	1.649	1.097	1.227	0.98	0.99	0.86	1.31	0.87	0.98	hypothetical protein			1004353-1005213
LA0998	0.862	0.898	0.916	0.765	0.917	1.182	0.937	1.04	1.06	0.89	1.06	1.37	1.09	hypothetical protein			1005286-1005390
LA0999	0.717	0.925	0.447	0.547	0.645	0.724	0.45	1.29	0.62	0.76	0.9	1.01	0.63	hypothetical protein			1005889-1006965
LA1000	0.862	0.947	0.839	0.722	0.814	1.017	1	1.1	0.97	0.84	0.94	1.18	1.16	hypothetical protein			1007107-1007655
LA1001	0.99	1.038	1.078	1.268	1.038	1.147	1.279	1.05	1.09	1.28	1.05	1.16	1.29	virulence associated protein C			1007753-1008151
LA1002	1.859	2.925	1.106	0.917	1.175	1.326	0.867	1.57	0.59	0.49	0.63	0.71	0.47	virulence associated protein B			1008151-1008381
LA1003	0.867	0.908	0.916	0.955	0.825	0.848	0.829	1.05	1.06	1.1	0.95	0.98	0.96	hypothetical protein			1008629-1009306
LA1004	0.871	1.036	0.982	0.847	0.786	0.905	0.815	1.19	1.13	0.97	0.9	1.04	0.94	hypothetical protein			1009538-1010227
LA1005	0.743	0.859	0.339	0.486	0.597	0.655	0.475	1.16	0.46	0.65	0.8	0.88	0.64	hypothetical protein			1010453-1010911
LA1006	7.379	3.278	16.162	10.56	3.446	5.615	14.648	0.44	2.19	1.43	0.47	0.76	1.99	transposase			1011326-1012399
LA1007	0.838	1.426	0.701	0.907	1.95	0.798	0.691	1.7	0.84	1.08	2.33	0.95	0.82	glutathione peroxidase			1013067-1013636
LA1008	1.107	1.156	2.834	2.497	1.581	1.775	2.476	1.04	2.56	2.26	1.43	1.6	2.24	hypothetical protein			1014332-1015228
LA1009	1.475	1.437	1.78	2.105	2.154	1.443	1.751	0.97	1.21	1.43	1.46	0.98	1.19	Penicillin-binding protein 1A		penicillin-insensitive transglycosylase (Peptidoglycan TGase); penicillin-sensitive transpeptidase(DD-transpeptidase)	1015265-1018021
LA1010	0.803	0.92	0.508	0.635	0.771	0.762	0.567	1.15	0.63	0.79	0.96	0.95	0.71	putative outermembrane protein			1018011-1019570
LA1011	0.534	0.628	0.152	0.3	0.44	0.546	0.142	1.18	0.28	0.56	0.82	1.02	0.27	hypothetical protein			1020057-1020173
LA1012	0.558	0.641	0.161	0.307	0.416	0.579	0.141	1.15	0.29	0.55	0.75	1.04	0.25	hypothetical protein			1020000-1020125
LA1013	0.798	0.91	0.583	0.641	0.696	0.751	0.595	1.14	0.73	0.8	0.87	0.94	0.75	hypothetical protein			1020602-1021606
LA1014	0.742	0.852	0.606	0.573	0.732	0.703	0.423	1.15	0.82	0.77	0.99	0.95	0.57	hypothetical protein			1021780-1022205
LA1015	1.391	1.056	2.95	3.068	1.204	1.151	2.406	0.76	2.12	2.21	0.87	0.83	1.73	putative outermembrane protein			1022455-1023072
LA1016	0.994	1.083	1.349	1.058	0.85	0.967	0.975	1.09	1.36	1.06	0.86	0.97	0.98	hypothetical protein			1023077-1025245
LA1017	1.87	1.375	4.428	3.94	1.236	1.782	2.91	0.74	2.37	2.11	0.66	0.95	1.56	TPR-repeat-containing proteins			1025242-1026075
LA1018	0.841	1.056	1.039	0.86	1.108	0.935	0.951	1.26	1.24	1.02	1.32	1.11	1.13	hypothetical protein			1026388-1026576
LA1019	2.128	4.534	1.721	2.592	6.01	1.736	2.34	2.13	0.81	1.22	2.82	0.82	1.1	NifU-like protein			1026573-1027364
LA1020	4.842	13.82	2.466	3.253	14.29	2.484	2.769	2.85	0.51	0.67	2.95	0.51	0.57	ribosomal protein L31			1027423-1027626
LA1021	1.577	1.518	0.963	1.288	0.987	0.994	0.908	0.96	0.61	0.82	0.63	0.63	0.58	transcription termination factor Rho		An RNA-DNA helicase that actively releases nascent mRNAs from paused transcription complexes	1027647-1029095
LA1022	0.914	1.094	0.821	1.229	1.15	1.043	0.999	1.2	0.9	1.34	1.26	1.14	1.09	predicted transcriptional regulator, Fis family			1029243-1030406
LA1023	0.846	0.893	0.571	0.68	0.697	0.729	0.606	1.06	0.67	0.8	0.82	0.86	0.72	hypothetical protein	Tetratricopeptide TPR2		1030904-1034392
LA1024	0.713	0.902	0.309	0.451	0.618	0.663	0.399	1.27	0.43	0.63	0.87	0.93	0.56	hypothetical protein			1034401-1035426
LA1025	0.869	0.883	0.94	0.713	0.743	0.859	1.061	1.02	1.08	0.82	0.86	0.99	1.22	hypothetical protein			1035489-1035611
LA1026	0.592	0.648	0.26	0.307	0.438	0.598	0.231	1.09	0.44	0.52	0.74	1.01	0.39	hypothetical protein			1035594-1035725
LA1027	1.406	2.903	1.084	1.123	3.633	1.625	1.134	2.06	0.77	0.8	2.58	1.16	0.81	Sphingomyelinase C precursor (Sph1)			1036190-1037983
LA1028	0.552	0.658	0.159	0.303	0.407	0.516	0.139	1.19	0.29	0.55	0.74	0.93	0.25	hypothetical protein			1038600-1038716
LA1029	4.414	64.746	5.657	8.817	4.906	3.628	3.286	14.67	1.28	2	1.11	0.82	0.74	Sphingomyelinase C precursor (Sph2)			1038898-1040769
LA1030	0.968	0.972	1.533	1.465	0.836	0.931	1.138	1	1.58	1.51	0.86	0.96	1.18	TPR-repeat-containing proteins			1041419-1042267
LA1031	0.809	1.582	0.371	0.777	3.387	1.012	0.381	1.96	0.46	0.96	4.19	1.25	0.47	hypothetical protein			1042379-1042558
LA1032	1.555	2.597	1.403	1.918	1.274	1.233	1.422	1.67	0.9	1.23	0.82	0.79	0.91	enoyl-CoA hydratase		3-hydroxybutyryl-CoA dehydratase	1042560-1043387
LA1033	0.795	1.077	0.64	0.68	0.801	0.788	0.635	1.35	0.81	0.86	1.01	0.99	0.8	hypothetical protein			1043462-1043692
LA1034	0.641	0.812	0.359	0.379	0.502	0.631	0.254	1.27	0.56	0.59	0.78	0.98	0.4	hypothetical protein			1043700-1043843
LA1035	1.238	1.082	3.126	3.118	1.197	1.228	2.846	0.87	2.53	2.52	0.97	0.99	2.3	hypothetical protein			1043959-1044105
LA1036	1.168	1.174	1.061	1.224	1.626	1.244	1.186	1.01	0.91	1.05	1.39	1.07	1.02	two-component hybrid sensor and regulator			1045339-1046718
LA1037	0.797	0.763	0.475	0.375	0.609	0.783	0.435	0.96	0.6	0.47	0.76	0.98	0.55	hypothetical protein	Protein of unknown function DUF900, hydrolase-like		1047045-1047215
LA1038	2.044	1.392	5.448	5.888	1.519	2.778	3.87	0.68	2.67	2.88	0.74	1.36	1.89	hypothetical protein			1047269-1047568
LA1039	0.814	0.965	0.506	0.649	0.776	0.785	0.593	1.19	0.62	0.8	0.95	0.96	0.73	hypothetical protein			1047636-1048310
LA1040	1.164	1.2	1.708	1.314	1.01	1.232	1.392	1.03	1.47	1.13	0.87	1.06	1.2	hypothetical protein	Protein of unknown function DUF900, hydrolase-like		1048414-1049496
LA1041	0.609	0.784	0.182	0.35	0.426	0.495	0.144	1.29	0.3	0.57	0.7	0.81	0.24	hypothetical protein			1049493-1049606
LA1042	0.633	0.714	0.309	0.336	0.448	0.512	0.257	1.13	0.49	0.53	0.71	0.81	0.41	hypothetical protein			1049817-1049924
LA1043	1.876	1.299	1.564	1.639	0.983	0.983	1.209	0.69	0.83	0.87	0.52	0.52	0.64	peptidase, M23/M37 family protein			1050234-1051352
LA1044	8.244	5.639	4.101	5.202	4.26	2.103	3.923	0.68	0.5	0.63	0.52	0.26	0.48	hypothetical protein			1051406-1051816
LA1045	2.262	1.687	4.752	5.052	1.702	1.756	3.835	0.75	2.1	2.23	0.75	0.78	1.7	Penicillin-binding protein 1A		penicillin-insensitive transglycosylase (Peptidoglycan TGase); penicillin-sensitive transpeptidase(DD-transpeptidase)	1051918-1054401
LA1046	1.606	1.181	3.314	2.84	1.306	1.557	2.704	0.74	2.06	1.77	0.81	0.97	1.68	hypothetical protein			1054408-1055484
LA1047	4.175	2.647	3.528	3.863	1.928	1.853	2.928	0.63	0.85	0.93	0.46	0.44	0.7	Diaminopimelate decarboxylase		DAP decarboxylase	1055560-1056828
LA1048	0.855	0.851	1.073	0.837	0.771	0.906	1.051	1	1.25	0.98	0.9	1.06	1.23	4-diphosphocytidyl-2C-methyl-D-erythritol synthase		MEP cytidylyltransferase; MCT	1056806-1057522
LA1049	0.555	0.754	0.217	0.327	0.417	0.607	0.209	1.36	0.39	0.59	0.75	1.09	0.38	hypothetical protein			1057819-1057968
LA1050	0.791	0.848	0.935	0.592	0.735	0.746	0.558	1.07	1.18	0.75	0.93	0.94	0.71	hypothetical protein			1058289-1058414
LA1051	1.082	0.997	0.943	1.186	0.848	0.987	1.04	0.92	0.87	1.1	0.78	0.91	0.96	hypothetical protein			1059114-1059638
LA1052	3.057	1.054	1.582	1.619	1.045	1.159	1.706	0.34	0.52	0.53	0.34	0.38	0.56	hypothetical protein	GPCR, rhodopsin-like		1059635-1061014
LA1053	3.706	1.051	1.962	1.3	1.015	1.272	1.517	0.28	0.53	0.35	0.27	0.34	0.41	hypothetical protein			1061028-1061438
LA1054	1.366	0.891	0.882	0.886	0.7	0.881	0.689	0.65	0.65	0.65	0.51	0.64	0.5	hypothetical protein			1061435-1061755
LA1055	0.738	0.768	0.312	0.382	0.594	0.684	0.245	1.04	0.42	0.52	0.8	0.93	0.33	hypothetical protein			1061862-1062080
LA1056	1.509	0.958	1.975	1.984	1.092	1.34	1.914	0.63	1.31	1.31	0.72	0.89	1.27	hypothetical protein			1062126-1063946
LA1057	2.524	1.1	4.005	4.439	1.494	2.126	2.813	0.44	1.59	1.76	0.59	0.84	1.11	hypothetical protein	Lipase, active site		1063943-1064554
LA1058	1.309	0.989	1.263	1.395	0.848	1.2	1.223	0.76	0.96	1.07	0.65	0.92	0.93	hypothetical protein			1064572-1064910
LA1059	0.857	0.945	0.589	0.754	0.697	0.822	0.621	1.1	0.69	0.88	0.81	0.96	0.72	hypothetical protein			1064907-1065725
LA1060	1.812	1.052	2.494	1.949	1.199	1.732	2.355	0.58	1.38	1.08	0.66	0.96	1.3	putative bacteriophage protein-like protein			1065692-1066405
LA1061	1.641	1.303	2.538	2.426	0.936	1.477	1.917	0.79	1.55	1.48	0.57	0.9	1.17	hypothetical protein			1066402-1066746
LA1062	1.043	0.946	0.877	0.726	0.722	0.744	0.94	0.91	0.84	0.7	0.69	0.71	0.9	hypothetical protein			1066743-1067960
LA1063	1.433	0.992	1.621	1.342	1.052	1.362	1.591	0.69	1.13	0.94	0.73	0.95	1.11	hypothetical protein			1067957-1068931
LA1064	1.161	1.08	0.437	0.415	0.629	0.785	0.474	0.93	0.38	0.36	0.54	0.68	0.41	hypothetical protein			1068928-1069203
LA1065	4.518	3.615	8.841	7.256	1.876	4.105	4.044	0.8	1.96	1.61	0.42	0.91	0.9	hypothetical protein			1069200-1070093
LA1066	4.612	2.765	8.608	6.723	1.966	2.68	6.141	0.6	1.87	1.46	0.43	0.58	1.33	hypothetical protein			1070235-1071128
LA1067	0.728	0.905	0.413	0.564	0.619	0.672	0.38	1.24	0.57	0.77	0.85	0.92	0.52	hypothetical protein			1071128-1071859
LA1068	0.736	0.857	0.386	0.601	0.79	0.616	0.39	1.16	0.52	0.82	1.07	0.84	0.53	hypothetical protein			1071893-1072021
LA1069	0.84	0.856	0.811	0.702	0.851	0.964	0.65	1.02	0.97	0.84	1.01	1.15	0.77	Predicted hydrolase or acyltransferase, alpha/beta hydrolase superfamily			1072862-1073725
LA1070	0.851	1.021	0.744	0.922	0.892	0.979	0.69	1.2	0.87	1.08	1.05	1.15	0.81	adenylate cyclase			1073851-1074951
LA1071	0.638	0.731	0.34	0.382	0.542	0.625	0.278	1.15	0.53	0.6	0.85	0.98	0.44	hypothetical protein			1074957-1075148
LA1072	0.762	0.853	0.446	0.513	0.677	0.865	0.383	1.12	0.59	0.67	0.89	1.14	0.5	hypothetical protein			1075813-1076898
LA1073	0.698	0.9	0.319	0.493	0.657	0.638	0.312	1.29	0.46	0.71	0.94	0.91	0.45	hypothetical protein			1077010-1077537
LA1074	0.827	0.911	0.726	0.854	0.918	0.852	0.776	1.1	0.88	1.03	1.11	1.03	0.94	putative fumarylacetoacetate hydrolase family protein			1078268-1079218
LA1075	0.601	0.639	0.237	0.305	0.437	0.62	0.235	1.06	0.39	0.51	0.73	1.03	0.39	hypothetical protein			1079709-1079882
LA1076	0.855	0.944	0.467	0.622	0.925	0.923	0.775	1.1	0.55	0.73	1.08	1.08	0.91	hypothetical protein			1080620-1080970
LA1077	0.579	0.715	0.159	0.326	0.389	0.493	0.127	1.23	0.27	0.56	0.67	0.85	0.22	hypothetical protein			1081091-1081267
LA1078	1.167	1.349	2.246	2.198	5.415	2.193	2.247	1.16	1.92	1.88	4.64	1.88	1.93	hypothetical protein			1081517-1081774
LA1079	1.15	1.043	1.847	1.623	0.985	1.39	1.835	0.91	1.61	1.41	0.86	1.21	1.6	hypothetical protein			1081969-1082700
LA1080	1.253	1.119	1.761	1.944	1.147	1.166	1.552	0.89	1.41	1.55	0.92	0.93	1.24	Aminopeptidase N		Lysyl aminopeptidase; Alanine aminopeptidase	1082697-1085351
LA1081	2.691	1.287	5.728	5.257	1.597	2.101	4.551	0.48	2.13	1.95	0.59	0.78	1.69	MFS permease			1085491-1086795
LA1082	2.734	1.759	7.361	5.683	1.66	2.476	4.232	0.64	2.69	2.08	0.61	0.91	1.55	MutT/nudix family protein			1086749-1087327
LA1083	0.538	0.623	0.157	0.305	0.388	0.508	0.129	1.16	0.29	0.57	0.72	0.94	0.24	hypothetical protein			1087393-1087515
LA1084	0.635	0.767	0.173	0.312	0.419	0.567	0.129	1.21	0.27	0.49	0.66	0.89	0.2	hypothetical protein			1087551-1087658
LA1085	0.945	1.064	0.59	0.775	0.92	0.968	0.821	1.13	0.62	0.82	0.97	1.02	0.87	ATP-dependent DNA helicase pcrA			1087834-1089858
LA1086	2.079	4.168	1.541	1.514	3.783	1.552	1.45	2	0.74	0.73	1.82	0.75	0.7	hypothetical protein			1089861-1090511
LA1087	0.945	1.004	0.896	0.819	0.85	0.946	0.88	1.06	0.95	0.87	0.9	1	0.93	hypothetical protein			1090529-1092721
LA1088	0.969	0.893	1.363	1.027	0.927	0.849	1.002	0.92	1.41	1.06	0.96	0.88	1.03	hypothetical protein			1092691-1093095
LA1089	0.56	0.633	0.148	0.303	0.387	0.489	0.122	1.13	0.26	0.54	0.69	0.87	0.22	hypothetical protein			1093405-1093536
LA1090	0.775	0.871	0.508	0.755	0.862	0.701	0.698	1.12	0.66	0.97	1.11	0.9	0.9	hypothetical protein			1093623-1094069
LA1091	0.932	0.944	1.012	1.19	1.231	1.036	1.143	1.01	1.09	1.28	1.32	1.11	1.23	transcriptional regulator, ArsR family			1094187-1094537
LA1092	1.002	1.027	1.227	1.519	1.155	1.072	1.415	1.02	1.22	1.52	1.15	1.07	1.41	hypothetical protein			1094570-1095052
LA1093	0.799	0.922	0.497	0.612	0.7	0.712	0.514	1.15	0.62	0.77	0.88	0.89	0.64	hypothetical protein			1095184-1095606
LA1094	1.438	1.072	2.572	2.928	1.59	1.341	2.142	0.75	1.79	2.04	1.11	0.93	1.49	aminoglycoside N6'-acetyltransferase			1096219-1096461
LA1095	0.842	0.906	0.65	0.978	0.888	0.686	0.536	1.08	0.77	1.16	1.05	0.81	0.64	Acetyltransferase			1096458-1096679
LA1096	1.307	1.159	2.547	1.866	1.116	1.368	1.624	0.89	1.95	1.43	0.85	1.05	1.24	Lipid-A-disaccharide synthase			1097194-1098489
LA1097	0.9	0.986	0.792	0.77	0.694	0.98	0.761	1.1	0.88	0.86	0.77	1.09	0.85	hypothetical protein			1098443-1099291
LA1098	1.051	0.929	2.031	1.354	0.84	1.198	1.089	0.88	1.93	1.29	0.8	1.14	1.04	hypothetical protein	Putative regulatory protein, FmdB		1099304-1099546
LA1099	1.207	1.007	1.721	1.307	0.998	1.144	1.054	0.83	1.43	1.08	0.83	0.95	0.87	hypothetical protein	SH3, type 3; Bacterial SH3-like region		1099585-1101018
LA1100	4.96	8.103	3.102	2.62	4.629	2.129	2.525	1.63	0.63	0.53	0.93	0.43	0.51	outer membrane efflux protein			1101040-1102641
LA1101	4.97	2.151	1.138	1.549	0.991	0.883	1.082	0.43	0.23	0.31	0.2	0.18	0.22	succinyl-CoA synthetase alpha subunit			1102904-1103779
LA1102	5.73	3.116	1.154	1.317	1.372	1.052	1.132	0.54	0.2	0.23	0.24	0.18	0.2	Succinyl-CoA synthetase beta chain			1103792-1104964
LA1103	1.026	1.052	0.901	0.976	1.305	0.749	0.691	1.03	0.88	0.95	1.27	0.73	0.67	hypothetical protein			1106173-1106817
LA1104	0.716	0.846	0.33	0.414	0.683	0.649	0.309	1.18	0.46	0.58	0.95	0.91	0.43	chaperone DnaJ			1106786-1107415
LA1105	1.08	1.139	1.005	1.092	1.324	0.998	0.993	1.05	0.93	1.01	1.23	0.92	0.92	putative epimerase			1107515-1108864
LA1106	1.11	1.014	1.471	1.764	1.27	1.184	1.56	0.91	1.33	1.59	1.14	1.07	1.41	hypothetical protein	Predicted permease YjgP/YjgQ		1108861-1110756
LA1107	1.098	1.338	0.756	0.734	1.466	1.008	0.947	1.22	0.69	0.67	1.34	0.92	0.86	hypothetical protein			1110788-1111624
LA1108	0.547	0.68	0.179	0.307	0.42	0.559	0.175	1.24	0.33	0.56	0.77	1.02	0.32	hypothetical protein			1112496-1112606
LA1109	0.598	0.761	0.221	0.34	0.546	0.736	0.185	1.27	0.37	0.57	0.91	1.23	0.31	hypothetical protein			1112748-1112939
LA1110	1.765	1.373	2.737	2.293	1.448	1.506	1.803	0.78	1.55	1.3	0.82	0.85	1.02	adenylosuccinate synthetase			1113143-1114420
LA1111	0.822	0.969	0.672	0.686	0.941	0.843	0.649	1.18	0.82	0.83	1.14	1.03	0.79	histidyl-tRNA synthetase			1114458-1115492
LA1112	1.779	1.217	2.081	1.783	1.463	1.602	2.387	0.68	1.17	1	0.82	0.9	1.34	Glycerol-3-phosphate dehydrogenase		[NAD(P)+](NAD(P)H- dependent glycerol-3-phosphate dehydrogenase) (NAD(P)H-dependent dihydroxyacetone-phosphate reductase)	1115799-1117808
LA1113	0.645	0.831	0.226	0.356	0.488	0.56	0.163	1.29	0.35	0.55	0.76	0.87	0.25	hypothetical protein			1118233-1118370
LA1114	0.782	0.902	0.605	0.562	0.624	0.725	0.626	1.15	0.77	0.72	0.8	0.93	0.8	Rieske 2Fe-2S family protein			1118414-1119547
LA1115	0.62	0.712	0.306	0.328	0.409	0.698	0.245	1.15	0.49	0.53	0.66	1.13	0.4	hypothetical protein			1119730-1119891
LA1116	0.633	0.803	0.334	0.469	0.579	0.543	0.302	1.27	0.53	0.74	0.91	0.86	0.48	hypothetical protein			1120857-1120982
LA1117	0.799	0.94	0.77	0.477	0.82	1.324	1.403	1.18	0.96	0.6	1.03	1.66	1.76	hypothetical protein			1122189-1122314
LA1118	1.429	1.448	2.617	2.482	1.247	1.206	2.271	1.01	1.83	1.74	0.87	0.84	1.59	putative outermembrane protein			1121251-1122201
LA1119	1.004	1.168	0.708	0.817	1.884	0.749	0.748	1.16	0.71	0.81	1.88	0.75	0.75	Deoxyuridine 5'-triphosphate nucleotidohydrolase		dUTPase; dUTP pyrophosphatase	1122707-1123144
LA1120	0.56	0.677	0.167	0.302	0.423	0.522	0.123	1.21	0.3	0.54	0.76	0.93	0.22	hypothetical protein			1123952-1124062
LA1121	1.123	0.961	1.108	1.378	0.899	1.204	1.251	0.86	0.99	1.23	0.8	1.07	1.11	hypothetical protein			1124315-1124836
LA1122	2.421	1.441	7.574	7.48	2.225	2.961	4.374	0.6	3.13	3.09	0.92	1.22	1.81	putative outermembrane protein			1125009-1126028
LA1123	1.058	0.998	1.667	1.702	1.01	0.985	1.346	0.94	1.58	1.61	0.95	0.93	1.27	hypothetical protein	Polynucleotidyl transferase, Ribonuclease H fold		1126519-1127358
LA1124	0.763	0.895	0.725	0.851	0.796	0.836	0.743	1.17	0.95	1.12	1.04	1.1	0.97	apolipoprotein N-acyltransferase			1127289-1129019
LA1125	1.23	1.221	1.547	1.3	0.928	0.971	1.086	0.99	1.26	1.06	0.75	0.79	0.88	putative outermembrane protein			1129025-1130059
LA1126	1.163	1.068	1.722	1.767	1.318	1.204	1.938	0.92	1.48	1.52	1.13	1.04	1.67	phosphoglycerate dehydrogenase			1130146-1131165
LA1127	0.666	0.766	0.245	0.353	0.448	0.534	0.239	1.15	0.37	0.53	0.67	0.8	0.36	hypothetical protein			1131884-1132033
LA1128	0.763	0.898	0.478	0.515	0.723	0.667	0.437	1.18	0.63	0.67	0.95	0.87	0.57	hypothetical protein	Protein of unknown function DUF85; Elongator protein 3/MiaB/NifB; Radical SAM		1132502-1133404
LA1129	0.81	0.863	0.835	0.907	1.001	0.941	0.92	1.07	1.03	1.12	1.24	1.16	1.14	DNA alkylation repair enzyme-like protein			1133382-1134068
LA1130	1.532	1.411	0.991	1.2	1.161	1.131	1.335	0.92	0.65	0.78	0.76	0.74	0.87	Acyl-CoA dehydrogenase			1134242-1135942
LA1131	0.942	1.048	1.08	1.026	0.928	1.024	1.011	1.11	1.15	1.09	0.99	1.09	1.07	Protein-L-isoaspartate O-methyltransferase		Protein- beta-aspartate methyltransferase; Protein L-isoaspartyl methyltransferase; L-isoaspartyl protein carboxyl methyltransferase	1136113-1136778
LA1132	0.964	1.288	1.774	1.454	2.975	1.416	1.408	1.34	1.84	1.51	3.09	1.47	1.46	hypothetical protein			1136957-1137199
LA1133	0.732	0.903	0.431	0.563	0.675	0.665	0.46	1.23	0.59	0.77	0.92	0.91	0.63	hypothetical protein			1137299-1137730
LA1134	0.621	0.717	0.25	0.348	0.417	0.518	0.238	1.15	0.4	0.56	0.67	0.83	0.38	hypothetical protein			1138125-1138283
LA1135	1.157	1.074	2.027	2.016	1.258	1.325	1.718	0.93	1.75	1.74	1.09	1.15	1.48	hypothetical protein			1139061-1140236
LA1136	2.994	1.817	3.94	3.976	1.913	2.738	3.326	0.61	1.32	1.33	0.64	0.91	1.11	hypothetical protein	Outer membrane lipoprotein carrier protein LolA		1140695-1141468
LA1137	1.423	1.15	0.673	0.738	0.899	0.813	0.776	0.81	0.47	0.52	0.63	0.57	0.55	Predicted transcriptional regulator			1141490-1142605
LA1138	1.175	1.037	0.7	0.788	0.958	0.84	0.869	0.88	0.6	0.67	0.82	0.71	0.74	hypothetical protein	Protein of unknown function UPF0004; Radical SAM; Conserved hypothetical protein CHP01125; Elongator protein 3/MiaB/NifB; Aldolase-type TIM barrel		1142614-1143927
LA1139	0.814	0.878	0.658	0.692	0.921	0.779	0.622	1.08	0.81	0.85	1.13	0.96	0.76	Phosphatidylglycerophosphate synthase			1143918-1144670
LA1140	1.16	1.098	1.411	1.367	1.461	1.083	1.6	0.95	1.22	1.18	1.26	0.93	1.38	Anthranilate phosphoribosyltransferase			1144645-1145655
LA1141	2.626	1.951	1.435	1.467	1.808	1.016	1.374	0.74	0.55	0.56	0.69	0.39	0.52	hypothetical protein	YajC		1145711-1146037
LA1142	3.536	1.486	4.276	4.211	1.859	1.886	4.039	0.42	1.21	1.19	0.53	0.53	1.14	Preprotein translocase subunit SecD			1146815-1148719
LA1143	1.537	1.081	1.422	1.083	1.226	1.071	1.419	0.7	0.93	0.7	0.8	0.7	0.92	Preprotein translocase subunit SecF			1148694-1149662
LA1144	1.095	0.937	1.644	1.37	0.97	0.989	1.076	0.86	1.5	1.25	0.89	0.9	0.98	Riboflavin biosynthesis protein D		pirimidine deaminase and pirimidine reductase	1149662-1151062
LA1145	1.641	1.266	1.986	2.38	2.11	1.279	2.067	0.77	1.21	1.45	1.29	0.78	1.26	riboflavin synthase subunit alpha		catalyzes the formation of riboflavin from 6,7-dimethyl-8-(1-D-ribityl)lumazine	1151032-1151649
LA1146	0.783	0.76	0.393	0.36	0.562	0.641	0.48	0.97	0.5	0.46	0.72	0.82	0.61	hypothetical protein			1151808-1151924
LA1147	8.174	6.7	3.996	6.938	6.564	2.779	5.069	0.82	0.49	0.85	0.8	0.34	0.62	Riboflavin biosynthesis protein A		GTP cyclohydrolase II; 3,4-dihydroxy-2-butanone 4-phosphate synthase (DHBP synthase)	1153293-1154498
LA1148	1.236	0.897	1.824	1.479	0.877	0.893	2.275	0.73	1.48	1.2	0.71	0.72	1.84	hypothetical protein			1154747-1154851
LA1149	0.723	0.841	0.442	0.527	0.575	0.56	0.537	1.16	0.61	0.73	0.8	0.77	0.74	hypothetical protein			1154994-1155119
LA1150	0.601	0.672	0.326	0.325	0.523	0.507	0.256	1.12	0.54	0.54	0.87	0.84	0.43	hypothetical protein			1155103-1155225
LA1151	1.439	1.093	3.12	2.741	1.314	1.405	3.184	0.76	2.17	1.9	0.91	0.98	2.21	hypothetical protein			1155459-1155734
LA1152	1.02	1.036	1.38	1.26	0.988	1.012	1.317	1.02	1.35	1.24	0.97	0.99	1.29	hypothetical protein			1155958-1156644
LA1153	0.551	0.677	0.167	0.309	0.422	0.567	0.13	1.23	0.3	0.56	0.77	1.03	0.24	hypothetical protein			1156856-1157200
LA1154	0.59	0.708	0.156	0.323	0.409	0.51	0.129	1.2	0.26	0.55	0.69	0.86	0.22	hypothetical protein			1158521-1158628
LA1155	1.078	2.268	0.856	1.053	1.376	0.871	0.906	2.1	0.79	0.98	1.28	0.81	0.84	sulfate-binding protein precursor		sulfate starvation-induced protein 2; SSI2	1158629-1159636
LA1156	0.83	0.981	0.542	0.625	0.834	0.793	0.669	1.18	0.65	0.75	1	0.96	0.81	Sulfate transport system permease protein cysT			1159655-1160500
LA1157	2.252	1.41	5.225	5.068	1.888	2.166	4.18	0.63	2.32	2.25	0.84	0.96	1.86	Sulfate transport system permease protein cysW			1160497-1161336
LA1158	1.71	3.308	2.881	3.08	1.738	1.338	2.58	1.93	1.68	1.8	1.02	0.78	1.51	probable ABC transporter			1161512-1162408
LA1159	1.519	1.057	3.846	3.491	1.394	1.32	2.765	0.7	2.53	2.3	0.92	0.87	1.82	putative outermembrane protein			1162939-1164147
LA1160	0.873	0.796	0.748	0.699	0.786	0.69	0.95	0.91	0.86	0.8	0.9	0.79	1.09	hypothetical protein			1165353-1165541
LA1161	1.012	0.998	1.381	1.43	0.939	1.113	1.418	0.99	1.36	1.41	0.93	1.1	1.4	long-chain fatty acid transport protein			1165784-1167241
LA1162	0.925	0.942	0.915	0.867	0.867	0.881	1.161	1.02	0.99	0.94	0.94	0.95	1.26	hypothetical protein			1167288-1168406
LA1163	0.916	0.93	0.806	0.744	1.009	0.967	1.003	1.02	0.88	0.81	1.1	1.06	1.09	hypothetical protein			1168411-1169076
LA1164	0.943	0.958	0.873	1.236	0.921	0.934	0.953	1.02	0.93	1.31	0.98	0.99	1.01	Probable serine/threonine-protein kinase			1169086-1174365
LA1165	0.63	0.757	0.194	0.327	0.438	0.523	0.192	1.2	0.31	0.52	0.7	0.83	0.3	hypothetical protein			1174654-1174761
LA1166	0.794	0.916	0.524	0.835	0.803	0.701	0.54	1.15	0.66	1.05	1.01	0.88	0.68	Pyridoxamine 5'-phosphate oxidase			1174787-1175431
LA1167	0.737	0.877	0.384	0.551	0.77	0.787	0.521	1.19	0.52	0.75	1.04	1.07	0.71	hypothetical protein			1175584-1176018
LA1168	0.818	0.87	0.744	0.729	0.741	0.675	0.577	1.06	0.91	0.89	0.91	0.83	0.71	putative outermembrane protein			1176015-1176434
LA1169	0.61	0.708	0.324	0.315	0.42	0.617	0.213	1.16	0.53	0.52	0.69	1.01	0.35	hypothetical protein			1176663-1176794
LA1170	0.797	0.76	0.521	0.337	0.56	0.714	0.385	0.95	0.65	0.42	0.7	0.9	0.48	hypothetical protein			1176682-1176819
LA1171	0.636	0.861	0.269	0.405	0.515	0.685	0.241	1.35	0.42	0.64	0.81	1.08	0.38	hypothetical protein			1177140-1177307
LA1172	1.058	0.883	1.688	1.765	0.847	1.141	1.566	0.83	1.6	1.67	0.8	1.08	1.48	hypothetical protein			1177298-1177702
LA1173	1.774	1.003	3.096	3.224	1.351	1.805	3.023	0.57	1.75	1.82	0.76	1.02	1.7	acetyl-CoA synthetase			1177835-1179817
LA1174	1.466	1.716	2.014	2.007	2.386	1.808	1.674	1.17	1.37	1.37	1.63	1.23	1.14	amino acid ABC transporter, periplasmic amino acid-binding protein			1180324-1181316
LA1175	1.103	1.337	1.279	1.328	1.379	1.152	1.237	1.21	1.16	1.2	1.25	1.04	1.12	DNA mismatch repair protein			1181483-1183303
LA1176	1.238	1.133	2.832	2.294	1.267	1.525	2.576	0.92	2.29	1.85	1.02	1.23	2.08	dedA protein			1183272-1183892
LA1177	0.736	0.893	0.561	0.478	0.671	0.726	0.378	1.21	0.76	0.65	0.91	0.99	0.51	putative outermembrane protein			1184016-1184384
LA1178	1.551	1.605	2.04	1.808	0.911	1.161	1.389	1.03	1.32	1.17	0.59	0.75	0.9	hypothetical protein			1184588-1184815
LA1179	2.18	1.432	4.795	5.133	1.667	2.018	3.415	0.66	2.2	2.35	0.76	0.93	1.57	Uncharacterized ATPase related to the helicase subunit of the Holliday junction resolvase			1184812-1186083
LA1180	1.039	1.366	1.305	1.097	0.798	0.947	0.92	1.31	1.26	1.06	0.77	0.91	0.89	hypothetical protein			1186084-1186401
LA1181	0.542	0.641	0.153	0.295	0.395	0.534	0.127	1.18	0.28	0.54	0.73	0.99	0.23	hypothetical protein			1188183-1188308
LA1182	1.288	1.188	1.94	1.735	1.453	1.575	1.592	0.92	1.51	1.35	1.13	1.22	1.24	histidinol-phosphate aminotransferase		catalyzes the formation of L-histidinol phosphate from imidazole-acetol phosphate and glutamate in histidine biosynthesis	1187072-1188184
LA1183	0.61	0.744	0.191	0.324	0.46	0.59	0.169	1.22	0.31	0.53	0.75	0.97	0.28	hypothetical protein			1188314-1188496
LA1184	1.236	1.178	2.045	2.183	1.144	1.175	1.554	0.95	1.65	1.77	0.93	0.95	1.26	adenylate cyclase			1188498-1190090
LA1185	2.96	2.1	5.528	5.672	1.658	2.179	4.031	0.71	1.87	1.92	0.56	0.74	1.36	Response regulator receiver domain			1190272-1191981
LA1186	1.156	1.85	1.487	2.358	1.753	1.064	1.704	1.6	1.29	2.04	1.52	0.92	1.47	two-component response regulator			1192102-1192491
LA1187	0.697	0.676	0.459	0.327	0.476	0.632	0.344	0.97	0.66	0.47	0.68	0.91	0.49	hypothetical protein			1192788-1192916
LA1188	0.99	1.426	1.128	1.018	0.838	1.116	1.108	1.44	1.14	1.03	0.85	1.13	1.12	putative outermembrane protein			1193647-1194096
LA1189	1.232	1.809	1.124	1.146	2.234	1.15	1.141	1.47	0.91	0.93	1.81	0.93	0.93	probable sigma-54 modulation protein			1194261-1194548
LA1190	0.717	0.983	0.238	0.412	0.598	0.638	0.247	1.37	0.33	0.57	0.83	0.89	0.34	hypothetical protein	Tetratricopeptide region; Tetratricopeptide-like helical; Tetratricopeptide TPR2		1194600-1195541
LA1191	1.098	1.276	1.285	1.394	1.027	1.056	1.499	1.16	1.17	1.27	0.94	0.96	1.37	Methyl-accepting chemotaxis protein			1195570-1197645
LA1192	1.27	1.026	2.055	1.618	1.006	1.142	1.616	0.81	1.62	1.27	0.79	0.9	1.27	putative outermembrane protein			1197671-1199242
LA1193	0.635	0.76	0.307	0.377	0.537	0.678	0.264	1.2	0.48	0.59	0.85	1.07	0.42	hypothetical protein			1199298-1199474
LA1194	0.593	0.732	0.178	0.319	0.445	0.568	0.149	1.23	0.3	0.54	0.75	0.96	0.25	hypothetical protein			1200017-1200139
LA1195	0.724	0.912	0.364	0.472	0.621	0.684	0.34	1.26	0.5	0.65	0.86	0.94	0.47	hypothetical protein			1201218-1201628
LA1196	0.921	0.997	1.13	1.087	0.958	1.076	0.97	1.08	1.23	1.18	1.04	1.17	1.05	hypothetical protein	Peptidase M, neutral zinc metallopeptidases, zinc-binding site		1200110-1201255
LA1197	1.046	0.947	1.454	1.203	1.051	1.141	1.284	0.91	1.39	1.15	1	1.09	1.23	putative regulation protein			1201594-1202985
LA1198	5.259	3.888	3.852	3.578	2.462	1.807	3.326	0.74	0.73	0.68	0.47	0.34	0.63	enoyl-CoA hydratase		3-hydroxybutyryl-CoA dehydratase	1202993-1203766
LA1199	0.534	0.63	0.159	0.304	0.378	0.526	0.127	1.18	0.3	0.57	0.71	0.99	0.24	hypothetical protein			1203969-1204157
LA1200	0.844	0.973	0.789	0.69	0.609	0.849	0.64	1.15	0.93	0.82	0.72	1.01	0.76	hypothetical protein			1204195-1204551
LA1201	0.821	0.816	1.003	1.156	1.024	0.911	1.063	0.99	1.22	1.41	1.25	1.11	1.29	hypothetical protein			1205291-1205410
LA1202	8.912	8.284	2.298	2.331	5.203	1.654	1.768	0.93	0.26	0.26	0.58	0.19	0.2	hypothetical protein			1204652-1205317
LA1203	1.519	1.147	3.015	2.249	1.491	1.523	2.566	0.76	1.98	1.48	0.98	1	1.69	alginate o-acetyltransferase		AlgI	1205434-1206888
LA1204	2.146	1.262	3.186	2.934	1.58	1.587	2.964	0.59	1.48	1.37	0.74	0.74	1.38	hypothetical protein	Type IV pilus assembly PilZ		1207021-1207380
LA1205	3.069	3.175	2.605	2.553	2.807	1.618	2.57	1.03	0.85	0.83	0.91	0.53	0.84	Probable RNA polymerase ECF-type sigma factor			1207444-1208064
LA1206	1.225	1.282	0.695	0.922	1.789	0.895	0.908	1.05	0.57	0.75	1.46	0.73	0.74	hypothetical protein	Aldo/keto reductase		1208045-1208632
LA1207	2.573	1.535	7.026	6.661	2.101	1.964	4.174	0.6	2.73	2.59	0.82	0.76	1.62	4-hydroxybenzoyl-CoA thioesterase			1209323-1209745
LA1208	0.634	0.782	0.262	0.362	0.49	0.601	0.243	1.23	0.41	0.57	0.77	0.95	0.38	hypothetical protein			1209786-1209899
LA1209	1.261	1.312	2.957	3.346	1.681	1.71	2.72	1.04	2.34	2.65	1.33	1.36	2.16	hypothetical protein	Peptidase C69, dipeptidase A		1209905-1211263
LA1210	1.12	1.24	1.836	1.747	1.259	1.631	1.824	1.11	1.64	1.56	1.12	1.46	1.63	hypothetical protein			1212045-1212608
LA1211	0.96	1.027	1.585	1.394	1.03	1.191	1.356	1.07	1.65	1.45	1.07	1.24	1.41	hypothetical protein	Integral membrane protein TerC		1211250-1212095
LA1212	0.865	1.249	0.959	1.109	1.115	1.091	0.759	1.44	1.11	1.28	1.29	1.26	0.88	Universal stress protein UspA and related nucleotide-binding proteins			1212609-1213091
LA1213	0.711	0.869	0.348	0.606	0.698	0.647	0.363	1.22	0.49	0.85	0.98	0.91	0.51	hypothetical protein			1213202-1214032
LA1214	0.949	0.945	0.948	1.044	1.058	0.938	0.928	1	1	1.1	1.11	0.99	0.98	Methyl-accepting chemotaxis protein tlpB			1215312-1217114
LA1215	0.652	0.768	0.24	0.337	0.471	0.568	0.23	1.18	0.37	0.52	0.72	0.87	0.35	hypothetical protein			1217600-1217746
LA1216	0.512	0.628	0.138	0.283	0.392	0.55	0.117	1.23	0.27	0.55	0.77	1.07	0.23	hypothetical protein			1217825-1217956
LA1217	1.545	1.339	2.631	3.04	1.631	1.257	2.723	0.87	1.7	1.97	1.06	0.81	1.76	probable Acetyltransferase, GNAT family protein			1218314-1218919
LA1218	0.994	0.925	2.162	1.758	0.685	0.832	1.416	0.93	2.18	1.77	0.69	0.84	1.42	hypothetical protein			1219492-1219623
LA1219	1.058	1.015	1.643	1.505	0.934	0.92	1.279	0.96	1.55	1.42	0.88	0.87	1.21	Rhomboid family protein			1219650-1220504
LA1220	1.869	1.811	2.484	2.781	1.56	1.408	2.153	0.97	1.33	1.49	0.83	0.75	1.15	Metallo-beta-lactamase superfamily protein			1220575-1221531
LA1221	1.732	1.316	2.517	2.011	1.207	1.198	1.764	0.76	1.45	1.16	0.7	0.69	1.02	Penicillin-binding protein 1A		penicillin-insensitive transglycosylase (Peptidoglycan TGase); penicillin-sensitive transpeptidase (DD-transpeptidase)	1221528-1223966
LA1222	3.286	2.087	2.783	3.038	2.863	1.494	2.604	0.64	0.85	0.92	0.87	0.45	0.79	Dihydrolipoamide acyltransferase			1224054-1225313
LA1223	4.739	4.124	3.132	3.536	3.461	1.737	3.313	0.87	0.66	0.75	0.73	0.37	0.7	dihydrolipoamide dehydrogenase			1225327-1226730
LA1224	1.889	1.886	1.644	1.719	1.604	1.192	1.786	1	0.87	0.91	0.85	0.63	0.95	2-oxoglutarate dehydrogenase decarboxylase component			1226754-1229516
LA1225	0.707	0.885	0.444	0.609	0.674	0.75	0.507	1.25	0.63	0.86	0.95	1.06	0.72	hypothetical protein			1229711-1229986
LA1226	0.718	0.837	0.392	0.532	0.646	0.656	0.412	1.17	0.55	0.74	0.9	0.91	0.57	hypothetical protein	GCN5-related N-acetyltransferase		1230032-1230376
LA1227	0.574	0.707	0.287	0.351	0.606	0.63	0.24	1.23	0.5	0.61	1.06	1.1	0.42	hypothetical protein			1230485-1230643
LA1228	0.769	0.93	0.44	0.663	0.715	0.725	0.383	1.21	0.57	0.86	0.93	0.94	0.5	putative outermembrane protein			1230853-1231425
LA1229	0.579	0.658	0.194	0.307	0.412	0.574	0.155	1.14	0.34	0.53	0.71	0.99	0.27	hypothetical protein			1231486-1231632
LA1230	1.328	1.081	1.951	2.012	1.061	1.153	2.097	0.81	1.47	1.52	0.8	0.87	1.58	hypothetical protein			1232167-1233282
LA1231	1.128	1.042	1.823	1.852	1.069	1.278	1.814	0.92	1.62	1.64	0.95	1.13	1.61	Heat shock protein htpG			1233279-1235090
LA1232	0.541	0.639	0.165	0.3	0.406	0.635	0.144	1.18	0.3	0.55	0.75	1.17	0.27	hypothetical protein			1235630-1235737
LA1233	7.288	3.187	15.48	11.583	3.361	5.259	12.942	0.44	2.12	1.59	0.46	0.72	1.78	transposase			1235783-1236856
LA1234	0.979	0.9	2.104	2.081	1.048	1.247	1.698	0.92	2.15	2.13	1.07	1.27	1.73	hypothetical protein	Tetratricopeptide TPR2; Tetratricopeptide-like helical		1237477-1238694
LA1235	0.981	1.03	1.79	1.826	1.573	1.475	1.863	1.05	1.82	1.86	1.6	1.5	1.9	hypothetical protein			1238679-1239020
LA1236	0.829	0.869	0.732	0.543	0.718	0.819	0.577	1.05	0.88	0.66	0.87	0.99	0.7	hypothetical protein			1239385-1239573
LA1237	0.595	0.725	0.18	0.338	0.433	0.583	0.143	1.22	0.3	0.57	0.73	0.98	0.24	hypothetical protein			1240006-1240137
LA1238	1.424	2.761	1.054	0.78	4.708	1.285	0.999	1.94	0.74	0.55	3.31	0.9	0.7	hypothetical protein			1240864-1241052
LA1239	1.125	1.361	1.273	1.029	1.136	1.036	1.162	1.21	1.13	0.91	1.01	0.92	1.03	carbamoyl-phosphate synthase small subunit		Composed of two chains; the small (or glutamine) chain promotes the hydrolysis of glutamine to ammonia, which is used by the large (or ammonia) chain to synthesize carbamoyl phosphate	1241058-1242149
LA1240	0.837	0.952	0.381	0.59	0.741	0.707	0.397	1.14	0.46	0.7	0.89	0.84	0.47	threonyl-tRNA synthetase			1242400-1244316
LA1241	1.093	0.935	1.11	0.993	1.063	0.89	1.276	0.86	1.02	0.91	0.97	0.81	1.17	hypothetical protein			1244405-1244611
LA1242	4	7.419	1.088	2.452	7.586	2.02	1.459	1.85	0.27	0.61	1.9	0.51	0.36	Translation initiation factor IF3			1245801-1246340
LA1243	2.826	5.863	0.862	0.909	4.274	1.062	0.968	2.07	0.31	0.32	1.51	0.38	0.34	ribosomal protein L35			1246373-1246576
LA1244	1.699	2.866	0.765	1.305	5.728	1.845	1.092	1.69	0.45	0.77	3.37	1.09	0.64	50S ribosomal protein L20		This protein binds directly to 23S ribosomal RNA and is necessary for the in vitro assembly process of the 50S ribosomal subunit	1246576-1246929
LA1245	4.704	7.536	3.666	3.864	2.247	2.838	4.224	1.6	0.78	0.82	0.48	0.6	0.9	probable transcription elongation			1247017-1247655
LA1246	1.281	1.662	1.248	1.268	1.307	1.206	1.457	1.3	0.97	0.99	1.02	0.94	1.14	hypothetical protein	Cell division protein ZapA-like		1247639-1247980
LA1247	0.811	0.95	0.562	0.814	0.751	0.817	0.497	1.17	0.69	1	0.93	1.01	0.61	5-formyltetrahydrofolate cyclo-ligase			1248010-1248540
LA1248	0.591	0.663	0.164	0.306	0.425	0.519	0.143	1.12	0.28	0.52	0.72	0.88	0.24	hypothetical protein			1248632-1248772
LA1249	0.801	1.316	0.265	0.34	0.879	0.665	0.297	1.64	0.33	0.42	1.1	0.83	0.37	hypothetical protein			1248970-1249113
LA1250	1.515	1.57	1.168	1.381	1.542	1.003	1.018	1.04	0.77	0.91	1.02	0.66	0.67	Chemotaxis protein cheW			1249110-1249643
LA1251	2.408	3.778	2.918	2.573	3.499	1.645	2.385	1.57	1.21	1.07	1.45	0.68	0.99	Chemotaxis protein histidine kinase and related kinase			1249643-1252855
LA1252	3.493	2.361	4.375	4.149	2.629	2.069	4.459	0.68	1.25	1.19	0.75	0.59	1.28	chemotaxis response regulator CheB		consists of CheY-like receiver domain and a methylesterase domain	1252861-1253934
LA1253	11.719	15.115	6.922	9.021	12.867	3.225	5.241	1.29	0.59	0.77	1.1	0.28	0.45	CheY-like protein			1253936-1254298
LA1254	2.995	3.323	2.302	2.236	2.163	1.351	1.561	1.11	0.77	0.75	0.72	0.45	0.52	hypothetical protein	Prokaryotic chromosome segregation and condensation protein ScpA		1254316-1255101
LA1255	0.996	0.972	1.545	1.183	0.887	1.056	1.103	0.98	1.55	1.19	0.89	1.06	1.11	hypothetical protein	Prokaryotic chromosome segregation and condensation protein ScpB; Winged helix repressor DNA-binding		1255068-1255631
LA1256	0.94	1.024	1.327	1.5	1.011	1.053	1.356	1.09	1.41	1.6	1.08	1.12	1.44	P-protein		chorismate mutase (CM); prephenate dehydratase (PDT)	1255609-1256715
LA1257	0.767	0.822	0.581	0.756	0.834	0.757	0.573	1.07	0.76	0.99	1.09	0.99	0.75	Prephenate dehydrogenase			1256712-1257629
LA1258	1.071	0.956	2.363	3.068	1.034	1.097	2.16	0.89	2.21	2.86	0.97	1.02	2.02	3-phosphoshikimate 1-carboxyvinyltransferase		catalyzes the formation of 5-O-(1-carboxyvinyl)-3-phosphoshikimate from phosphoenolpyruvate and 3-phosphoshikimate in tryptophan biosynthesis	1257610-1258932
LA1259	0.879	0.919	0.928	0.839	0.644	0.84	0.809	1.05	1.06	0.95	0.73	0.96	0.92	Cytidylate kinase			1258859-1259614
LA1260	5.731	5.532	5.691	6.022	6.245	3.288	3.912	0.97	0.99	1.05	1.09	0.57	0.68	Ribosomal protein S1			1259667-1261349
LA1261	2.207	2.723	1.427	1.753	2.031	1.124	1.523	1.23	0.65	0.79	0.92	0.51	0.69	hypothetical protein			1261374-1262117
LA1262	1.32	1.438	1.679	1.853	1.241	1.222	1.773	1.09	1.27	1.4	0.94	0.93	1.34	ATP phosphoribosyltransferase			1262114-1262734
LA1263	1.27	1.955	1.273	0.791	1.518	1.09	1.131	1.54	1	0.62	1.2	0.86	0.89	Ribosomal protein L32			1263031-1263231
LA1264	0.835	0.988	0.817	1.156	0.87	0.873	1.038	1.18	0.98	1.38	1.04	1.05	1.24	fatty acid/phospholipid synthesis protein		poorly understood protein involved in fatty acid and phospholipid biosynthesis	1263237-1264244
LA1265	0.538	0.643	0.179	0.294	0.429	0.561	0.154	1.2	0.33	0.55	0.8	1.04	0.29	hypothetical protein			1264692-1264799
LA1266	0.834	0.909	0.804	0.972	0.758	0.804	1.04	1.09	0.96	1.17	0.91	0.96	1.25	hypothetical protein			1265107-1265265
LA1267	0.687	0.731	0.435	0.356	0.561	0.68	0.41	1.06	0.63	0.52	0.82	0.99	0.6	hypothetical protein			1265023-1265142
LA1268	0.614	0.738	0.255	0.393	0.428	0.583	0.272	1.2	0.42	0.64	0.7	0.95	0.44	hypothetical protein			1265271-1265384
LA1269	0.596	0.687	0.199	0.305	0.553	0.579	0.22	1.15	0.33	0.51	0.93	0.97	0.37	hypothetical protein			1265606-1265785
LA1270	0.722	0.827	0.406	0.475	0.641	0.691	0.588	1.15	0.56	0.66	0.89	0.96	0.81	hypothetical protein			1265859-1266029
LA1271	0.949	0.933	0.788	0.973	1.113	1.008	1.191	0.98	0.83	1.03	1.17	1.06	1.26	hypothetical protein			1266082-1266288
LA1272	1.018	1.198	0.413	0.522	0.808	0.764	0.427	1.18	0.41	0.51	0.79	0.75	0.42	Predicted transcriptional regulator			1266483-1267034
LA1273	0.941	1.163	0.559	0.715	2.193	0.967	0.82	1.24	0.59	0.76	2.33	1.03	0.87	hypothetical protein			1267951-1268451
LA1274	0.57	0.691	0.169	0.316	0.425	0.482	0.15	1.21	0.3	0.55	0.75	0.85	0.26	hypothetical protein			1268607-1268729
LA1275	0.565	0.681	0.182	0.307	0.413	0.496	0.145	1.21	0.32	0.54	0.73	0.88	0.26	hypothetical protein			1268788-1268904
LA1276	0.788	0.898	0.49	0.652	0.69	0.819	0.519	1.14	0.62	0.83	0.88	1.04	0.66	putative sulfatase			1269050-1270963
LA1277	0.582	0.727	0.159	0.312	0.439	0.599	0.133	1.25	0.27	0.54	0.75	1.03	0.23	hypothetical protein			1271338-1271451
LA1278	0.759	0.863	0.554	0.675	0.511	0.619	0.644	1.14	0.73	0.89	0.67	0.82	0.85	hypothetical protein			1271773-1271985
LA1279	0.71	0.653	0.376	0.31	0.496	0.758	0.558	0.92	0.53	0.44	0.7	1.07	0.79	hypothetical protein			1272207-1272344
LA1280	1.336	1.151	1.885	1.73	1.172	1.233	1.754	0.86	1.41	1.29	0.88	0.92	1.31	sulfatase family protein			1272413-1274401
LA1281	0.692	0.841	0.346	0.464	0.497	0.567	0.271	1.22	0.5	0.67	0.72	0.82	0.39	hypothetical protein			1274561-1274788
LA1282	0.977	1.012	1.179	1.438	0.924	1.028	1.006	1.04	1.21	1.47	0.95	1.05	1.03	Transcriptional regulator, tetR family			1275022-1275777
LA1283	0.987	1.033	0.987	0.874	1.106	1.003	1.163	1.05	1	0.89	1.12	1.02	1.18	hypothetical protein			1275808-1276623
LA1284	0.886	0.899	1.048	1.11	0.91	0.998	1.17	1.01	1.18	1.25	1.03	1.13	1.32	Lipoprotein releasing system transmembrane protein lolC			1276623-1277861
LA1285	0.826	0.89	0.68	0.962	0.891	0.943	1.007	1.08	0.82	1.16	1.08	1.14	1.22	putative ABC transporter, ATP-binding protein			1277851-1278576
LA1286	1.287	0.873	1.671	1.646	1.213	1.406	1.797	0.68	1.3	1.28	0.94	1.09	1.4	hypothetical protein	N-6 adenine-specific DNA methylase, conserved site		1278625-1279857
LA1287	0.866	0.853	0.835	0.527	0.643	0.851	0.56	0.98	0.96	0.61	0.74	0.98	0.65	hypothetical protein			1280153-1280263
LA1288	1.027	0.938	2.538	1.44	0.908	1.104	1.246	0.91	2.47	1.4	0.88	1.07	1.21	hypothetical protein			1280271-1280432
LA1289	1.207	1.027	1.894	1.556	1.197	1.561	1.767	0.85	1.57	1.29	0.99	1.29	1.46	hypothetical protein			1280448-1280699
LA1290	0.731	0.893	0.415	0.564	0.671	0.709	0.452	1.22	0.57	0.77	0.92	0.97	0.62	hypothetical protein			1281139-1281558
LA1291	0.727	0.882	0.359	0.552	0.637	0.728	0.429	1.21	0.49	0.76	0.88	1	0.59	hypothetical protein			1281515-1282126
LA1292	0.76	0.789	0.744	0.709	0.824	0.728	0.572	1.04	0.98	0.93	1.08	0.96	0.75	Type III leader peptidase family protein			1282628-1283479
LA1293	0.92	1.045	0.682	0.723	0.888	0.933	0.908	1.14	0.74	0.79	0.97	1.01	0.99	aminotransferase			1283463-1284563
LA1294	0.623	0.798	0.192	0.333	0.455	0.523	0.159	1.28	0.31	0.53	0.73	0.84	0.26	hypothetical protein			1285664-1285798
LA1295	0.947	1.034	1.203	1.234	1.27	1.076	1.275	1.09	1.27	1.3	1.34	1.14	1.35	hypothetical protein	ATPase associated with various cellular activities, AAA-5; von Willebrand factor, type A		1285872-1288775
LA1296	0.698	0.768	0.525	0.462	0.676	0.72	0.514	1.1	0.75	0.66	0.97	1.03	0.74	hypothetical protein			1289106-1289231
LA1297	1.393	1.063	3.018	2.974	1.532	1.187	2.595	0.76	2.17	2.13	1.1	0.85	1.86	hypothetical protein			1289319-1289897
LA1298	0.563	0.646	0.174	0.304	0.402	0.517	0.14	1.15	0.31	0.54	0.71	0.92	0.25	hypothetical protein			1289993-1290112
LA1299	1.001	0.989	1.407	1.473	0.92	1.015	1.313	0.99	1.41	1.47	0.92	1.01	1.31	Ankyrin repeat proteins			1290285-1292543
LA1300	0.679	0.842	0.239	0.365	0.504	0.609	0.206	1.24	0.35	0.54	0.74	0.9	0.3	hypothetical protein			1292605-1292763
LA1301	0.685	0.912	0.328	0.496	0.546	0.643	0.281	1.33	0.48	0.72	0.8	0.94	0.41	hypothetical protein			1292766-1292933
LA1302	1.362	1.227	2.592	2.714	1.387	1.454	1.981	0.9	1.9	1.99	1.02	1.07	1.45	SsrA-binding protein		binds to ssrA RNA and is required for its sucessful binding to ribosomes	1293293-1293775
LA1303	1.056	1.042	1.217	1.515	1.049	1.268	1.2	0.99	1.15	1.43	0.99	1.2	1.14	Probable GTP-binding protein engA			1293800-1295269
LA1304	0.997	0.964	0.826	0.727	0.987	1.12	1.038	0.97	0.83	0.73	0.99	1.12	1.04	hypothetical protein			1295266-1295916
LA1305	1.228	1.122	1.561	1.33	0.969	1.259	1.358	0.91	1.27	1.08	0.79	1.03	1.11	hypothetical protein			1295891-1296691
LA1306	0.781	0.887	0.49	0.725	1.325	0.887	0.621	1.14	0.63	0.93	1.7	1.14	0.8	hypothetical protein			1296780-1296992
LA1307	0.939	1.02	1.098	1.453	1.025	1.212	1.191	1.09	1.17	1.55	1.09	1.29	1.27	hypothetical protein			1298550-1300379
LA1308	0.637	0.795	0.273	0.327	0.788	0.693	0.277	1.25	0.43	0.51	1.24	1.09	0.43	hypothetical protein			1300391-1300579
LA1309	1.142	1.858	0.824	0.85	1.792	0.933	0.85	1.63	0.72	0.74	1.57	0.82	0.74	chromosome segregation protein			1300650-1303244
LA1310	1.099	0.972	2.459	0.848	0.637	1.073	1.28	0.88	2.24	0.77	0.58	0.98	1.16	hypothetical protein			1303367-1303897
LA1311	0.554	0.687	0.152	0.311	0.397	0.448	0.125	1.24	0.27	0.56	0.72	0.81	0.23	hypothetical protein			1304354-1304485
LA1312	1.923	12.8	0.721	1.505	10.077	2.021	1.308	6.66	0.37	0.78	5.24	1.05	0.68	hypothetical protein			1304464-1304754
LA1313	6.746	6.14	1.134	1.246	5.599	1.632	1.656	0.91	0.17	0.18	0.83	0.24	0.25	Glutamine synthetase		Glutamate--ammonia ligase	1306526-1307947
LA1314	0.71	0.892	0.454	0.489	0.644	0.761	0.353	1.26	0.64	0.69	0.91	1.07	0.5	hypothetical protein			1307931-1308233
LA1315	1.061	0.947	1.565	0.992	0.701	0.854	1.125	0.89	1.48	0.93	0.66	0.8	1.06	hypothetical protein			1308257-1308376
LA1316	1.308	0.903	2.952	1.207	1.015	1.101	2.08	0.69	2.26	0.92	0.78	0.84	1.59	hypothetical protein			1308390-1308497
LA1317	1.18	1.133	1.589	1.838	1.163	1.036	1.644	0.96	1.35	1.56	0.99	0.88	1.39	hypothetical protein			1308724-1309281
LA1318	0.71	0.812	0.664	0.425	0.548	0.632	0.458	1.14	0.94	0.6	0.77	0.89	0.65	hypothetical protein			1309421-1309561
LA1319	0.878	0.909	0.811	0.81	0.767	0.792	0.804	1.04	0.92	0.92	0.87	0.9	0.92	hypothetical protein			1309598-1310311
LA1320	0.764	0.773	0.58	0.547	0.657	0.74	0.702	1.01	0.76	0.72	0.86	0.97	0.92	hypothetical protein			1311254-1311394
LA1321	1.02	0.991	1.038	1.075	1.514	1.095	1.497	0.97	1.02	1.05	1.48	1.07	1.47	thiol:disulfide interchange protein DsbD			1311384-1312793
LA1322	0.659	0.751	0.554	0.582	0.472	0.566	0.374	1.14	0.84	0.88	0.72	0.86	0.57	hypothetical protein			1313553-1313660
LA1323	3.028	3.203	3.749	4.242	3.344	1.801	3.276	1.06	1.24	1.4	1.1	0.59	1.08	Phosphoribosylformylglycinamidine synthase II		FGAM synthase II	1314150-1316387
LA1324	1.004	1.139	1.301	0.798	0.934	1.193	0.814	1.13	1.3	0.79	0.93	1.19	0.81	leucine-rich-repeat containing protein			1316403-1317056
LA1325	1.695	1.539	1.744	1.736	1.813	1.284	1.881	0.91	1.03	1.02	1.07	0.76	1.11	Isoleucyl-tRNA synthetase			1317064-1319808
LA1326	0.917	1.215	0.918	1.277	0.966	0.914	0.929	1.32	1	1.39	1.05	1	1.01	hypothetical protein			1320187-1320927
LA1327	0.852	0.884	0.976	1.018	1.118	0.946	0.921	1.04	1.15	1.19	1.31	1.11	1.08	probable anti-sigma factor antagonist			1320924-1321328
LA1328	3.14	7.891	2.322	2.971	8.189	2.67	2.207	2.51	0.74	0.95	2.61	0.85	0.7	hypothetical protein			1321399-1323243
LA1329	0.947	1.056	0.916	0.887	1.161	1.175	0.887	1.12	0.97	0.94	1.23	1.24	0.94	hypothetical protein	Nitrilase/cyanide hydratase and apolipoprotein N-acyltransferase		1323259-1323978
LA1330	0.67	0.852	0.279	0.432	0.592	0.594	0.258	1.27	0.42	0.64	0.88	0.89	0.39	hypothetical protein			1323975-1324445
LA1331	0.624	0.747	0.228	0.389	0.511	0.551	0.21	1.2	0.37	0.62	0.82	0.88	0.34	hypothetical protein			1324575-1324763
LA1332	1.62	1.85	1.668	1.811	1.741	1.172	1.875	1.14	1.03	1.12	1.07	0.72	1.16	putative outermembrane protein			1325508-1326491
LA1333	1.139	1.259	1.816	1.557	0.953	0.956	1.768	1.11	1.59	1.37	0.84	0.84	1.55	putative amidase			1326606-1328108
LA1334	2.046	1.287	4.891	7.796	1.689	2.353	3.515	0.63	2.39	3.81	0.83	1.15	1.72	putative oxidoreductase			1329076-1330245
LA1335	0.89	0.912	0.689	0.784	0.861	0.913	0.681	1.02	0.77	0.88	0.97	1.03	0.77	ABC1 family protein kinase			1330257-1331969
LA1336	1.687	1.07	0.979	1.269	1.397	0.865	0.823	0.63	0.58	0.75	0.83	0.51	0.49	Lipoprotein signal peptidase		Prolipoprotein signal peptidase; Signal peptidase II; SPASE II	1331966-1332514
LA1337	2.716	1.294	1.982	1.808	1.997	1.541	1.801	0.48	0.73	0.67	0.74	0.57	0.66	probable cyclic nucleotide binding protein			1332519-1333046
LA1338	2.605	1.269	6.584	6.919	2.033	1.944	5.366	0.49	2.53	2.66	0.78	0.75	2.06	hypothetical protein			1333039-1334106
LA1339	0.956	0.985	1.258	1.231	0.902	0.937	1.479	1.03	1.32	1.29	0.94	0.98	1.55	hypothetical protein			1334836-1335765
LA1340	1.123	1.091	1.414	1.238	0.967	1.099	1.824	0.97	1.26	1.1	0.86	0.98	1.62	Na(+) dependent transporter,Sodium Bile acid symporter family			1336074-1337018
LA1341	0.637	0.779	0.299	0.35	0.477	0.581	0.256	1.22	0.47	0.55	0.75	0.91	0.4	hypothetical protein			1337269-1337448
LA1342	0.561	0.668	0.171	0.289	0.414	0.604	0.133	1.19	0.3	0.52	0.74	1.08	0.24	hypothetical protein			1337467-1337574
LA1343	0.989	1.007	1.123	1.73	1.12	1.027	1.428	1.02	1.14	1.75	1.13	1.04	1.44	hypothetical protein			1337742-1338458
LA1344	0.554	0.647	0.154	0.305	0.392	0.535	0.116	1.17	0.28	0.55	0.71	0.97	0.21	hypothetical protein			1338603-1338764
LA1345	0.818	0.925	0.894	0.946	0.843	0.887	0.962	1.13	1.09	1.16	1.03	1.08	1.18	hypothetical protein			1338791-1340692
LA1346	0.519	0.605	0.145	0.298	0.383	0.493	0.12	1.17	0.28	0.57	0.74	0.95	0.23	hypothetical protein			1340744-1340848
LA1347	0.848	0.981	0.547	0.617	0.934	0.772	0.602	1.16	0.65	0.73	1.1	0.91	0.71	two-component response regulator			1340890-1341354
LA1348	0.886	0.971	0.836	0.862	0.958	0.956	0.771	1.1	0.94	0.97	1.08	1.08	0.87	Sensory transduction histidine kinase			1341338-1342726
LA1349	0.612	0.711	0.221	0.336	0.451	0.674	0.169	1.16	0.36	0.55	0.74	1.1	0.28	hypothetical protein			1343416-1343607
LA1350	0.795	0.907	0.542	0.857	0.659	0.704	0.525	1.14	0.68	1.08	0.83	0.89	0.66	3-demethylubiquinone-9 3-methyltransferase			1343609-1344229
LA1351	1.072	0.983	0.588	0.76	0.844	0.774	0.773	0.92	0.55	0.71	0.79	0.72	0.72	Capsule biosynthesis protein capA			1344559-1345587
LA1352	0.905	0.812	1.14	0.716	0.764	0.948	1.026	0.9	1.26	0.79	0.84	1.05	1.13	hypothetical protein			1345978-1346100
LA1353	1.081	0.898	1.374	0.857	1.012	1.24	1.356	0.83	1.27	0.79	0.94	1.15	1.25	Leucine-rich repeat containing protein			1346621-1347151
LA1354	0.57	0.691	0.329	0.356	0.463	0.575	0.261	1.21	0.58	0.62	0.81	1.01	0.46	Leucine-rich repeat containing protein			1347226-1347525
LA1355	0.628	0.808	0.227	0.36	0.47	0.584	0.199	1.29	0.36	0.57	0.75	0.93	0.32	hypothetical protein			1347591-1347734
LA1356	0.893	0.944	0.96	1.057	0.836	0.845	0.77	1.06	1.08	1.18	0.94	0.95	0.86	probable TonB-dependent receptor		similar to colicin I receptor precursor	1348177-1350231
LA1357	0.801	0.873	0.707	0.747	0.69	0.94	0.74	1.09	0.88	0.93	0.86	1.17	0.92	hypothetical protein			1350233-1351396
LA1358	0.712	0.808	0.464	0.565	0.655	0.653	0.432	1.13	0.65	0.79	0.92	0.92	0.61	Ankyrin repeat proteins			1352020-1352676
LA1359	1.205	1.486	1.243	1.874	2.942	1.135	1.361	1.23	1.03	1.56	2.44	0.94	1.13	hypothetical protein			1353154-1353606
LA1360	0.566	0.683	0.171	0.322	0.404	0.512	0.157	1.21	0.3	0.57	0.71	0.9	0.28	hypothetical protein			1354008-1354154
LA1361	7.418	3.306	16.167	9.395	3.213	5.393	14.264	0.45	2.18	1.27	0.43	0.73	1.92	transposase			1354666-1355739
LA1362	0.96	0.989	0.93	0.925	1.078	0.887	0.981	1.03	0.97	0.96	1.12	0.92	1.02	hypothetical protein			1355959-1356474
LA1363	1.462	1.685	1.971	1.827	1.519	1.296	1.595	1.15	1.35	1.25	1.04	0.89	1.09	hypothetical protein			1356648-1357844
LA1364	0.924	0.943	0.928	0.813	0.736	0.899	0.983	1.02	1	0.88	0.8	0.97	1.06	hypothetical protein	Iojap-related protein		1357851-1358222
LA1365	0.759	0.826	0.573	0.863	0.856	0.8	0.587	1.09	0.75	1.14	1.13	1.05	0.77	alginate o-acetyltransferase		AlgI	1358258-1359790
LA1366	1.194	1	1.815	1.972	1.094	1.213	1.487	0.84	1.52	1.65	0.92	1.02	1.25	hypothetical protein			1359753-1360973
LA1367	0.584	0.621	0.183	0.286	0.391	0.555	0.122	1.06	0.31	0.49	0.67	0.95	0.21	hypothetical protein			1361225-1361332
LA1368	1.021	1.005	1.282	1.323	1.193	1.137	1.022	0.98	1.26	1.3	1.17	1.11	1	putative outermembrane protein			1361552-1363543
LA1369	0.692	0.865	0.233	0.366	0.551	0.64	0.209	1.25	0.34	0.53	0.8	0.92	0.3	hypothetical protein			1363733-1364290
LA1370	0.859	0.949	0.957	1.179	1.104	1.045	0.826	1.1	1.11	1.37	1.29	1.22	0.96	DNA-3-methyladenine glycosylase		3-methyladenine DNA glycosidase; 3MEA DNA glycosylase	1364293-1364934
LA1371	0.709	0.786	0.32	0.378	0.639	0.847	0.419	1.11	0.45	0.53	0.9	1.19	0.59	hypothetical protein			1364967-1365128
LA1372	1.149	1.133	2.201	2.183	1.146	1.413	2.437	0.99	1.92	1.9	1	1.23	2.12	Tetracycline resistance protein, class A			1365106-1366335
LA1373	0.56	0.671	0.203	0.309	0.428	0.536	0.129	1.2	0.36	0.55	0.76	0.96	0.23	hypothetical protein			1366357-1366485
LA1374	1.183	1.124	1.635	1.974	1.46	1.154	1.504	0.95	1.38	1.67	1.23	0.98	1.27	Pirin-related protein			1367191-1368198
LA1375	1.528	1.193	3.613	3.746	1.353	2.018	2.616	0.78	2.36	2.45	0.89	1.32	1.71	hypothetical protein			1368460-1369782
LA1376	0.726	0.885	0.67	0.565	0.644	0.666	0.549	1.22	0.92	0.78	0.89	0.92	0.76	hypothetical protein			1370442-1370564
LA1377	0.873	0.923	0.931	0.951	0.936	0.953	1.254	1.06	1.07	1.09	1.07	1.09	1.44	hypothetical protein			1370663-1371250
LA1378	2.053	3.037	1.513	2.247	2.02	1.258	1.768	1.48	0.74	1.09	0.98	0.61	0.86	GTP-binding protein TYPA/BIPA homolog			1371845-1373665
LA1379	0.547	0.679	0.165	0.313	0.397	0.521	0.129	1.24	0.3	0.57	0.73	0.95	0.24	hypothetical protein			1373797-1373904
LA1380	0.477	0.57	0.136	0.278	0.368	0.44	0.113	1.19	0.29	0.58	0.77	0.92	0.24	hypothetical protein			1374349-1374489
LA1381	0.576	0.688	0.168	0.323	0.417	0.507	0.133	1.19	0.29	0.56	0.72	0.88	0.23	hypothetical protein			1374706-1374891
LA1382	1.066	0.933	1.25	1.401	1.338	1.118	1.287	0.88	1.17	1.31	1.26	1.05	1.21	Acyltransferase			1374962-1376173
LA1383	2.356	1.393	5.724	5.954	1.875	2.423	4.661	0.59	2.43	2.53	0.8	1.03	1.98	ThiJ/PfpI family protein			1376527-1377708
LA1384	1.328	1.462	1.79	1.834	1.572	1.171	1.4	1.1	1.35	1.38	1.18	0.88	1.05	hypothetical protein			1378593-1379513
LA1385	0.642	0.73	0.23	0.309	0.472	0.676	0.325	1.14	0.36	0.48	0.74	1.05	0.51	hypothetical protein			1379673-1380131
LA1386	0.719	0.698	0.655	0.412	0.689	0.706	0.534	0.97	0.91	0.57	0.96	0.98	0.74	hypothetical protein			1380896-1381045
LA1387	0.985	0.856	1.125	1.153	0.948	0.913	1.266	0.87	1.14	1.17	0.96	0.93	1.29	hypothetical protein			1381106-1381216
LA1388	1.078	1.121	0.64	0.673	1.009	0.773	0.628	1.04	0.59	0.62	0.94	0.72	0.58	glycyl-tRNA synthetase		Catalyzes a two-step reaction, first charging a glycine molecule by linking its carboxyl group to the alpha-phosphate of ATP, followed by transfer of the aminoacyl-adenylate to its tRNA	1381357-1382751
LA1389	2.546	1.526	3.086	3.217	2.179	1.602	2.728	0.6	1.21	1.26	0.86	0.63	1.07	hypothetical protein	Hemopexin		1382816-1384540
LA1390	1.003	1.095	0.862	1.307	1.071	0.894	0.804	1.09	0.86	1.3	1.07	0.89	0.8	MttB family protein			1384537-1385289
LA1391	1.178	1.132	1.312	1.286	1.117	1.035	1.248	0.96	1.11	1.09	0.95	0.88	1.06	ribosomal protein L11 methyltransferase			1385286-1386188
LA1392	2.259	1.519	1.765	1.678	1.301	1.028	1.581	0.67	0.78	0.74	0.58	0.46	0.7	ribokinase			1386193-1387179
LA1393	0.686	0.86	0.305	0.44	0.543	0.553	0.259	1.25	0.44	0.64	0.79	0.81	0.38	hypothetical protein			1388268-1388639
LA1394	0.619	0.755	0.28	0.354	0.619	0.534	0.235	1.22	0.45	0.57	1	0.86	0.38	hypothetical protein			1388705-1388911
LA1395	0.564	0.65	0.169	0.303	0.434	0.723	0.134	1.15	0.3	0.54	0.77	1.28	0.24	hypothetical protein			1388962-1389129
LA1396	0.946	0.912	1.098	0.876	0.821	0.857	0.903	0.96	1.16	0.93	0.87	0.91	0.95	hypothetical protein			1389244-1389822
LA1397	1.081	0.953	1.874	1.782	1.061	1.309	1.691	0.88	1.73	1.65	0.98	1.21	1.56	putative Protein export membrane protein SecD/SecF			1389836-1392790
LA1398	1.277	1.112	1.965	1.757	1.009	1.184	1.361	0.87	1.54	1.38	0.79	0.93	1.07	putative outermembrane protein			1392797-1393453
LA1399	0.678	0.804	0.285	0.386	0.607	0.618	0.321	1.19	0.42	0.57	0.9	0.91	0.47	hypothetical protein			1393637-1393777
LA1400	0.98	0.977	1.3	1.079	0.701	0.854	1.17	1	1.33	1.1	0.72	0.87	1.19	hypothetical protein	Ricin B lectin; Protein of unknown function DUF1561		1395464-1397410
LA1401	0.626	0.795	0.168	0.337	0.406	0.497	0.13	1.27	0.27	0.54	0.65	0.79	0.21	hypothetical protein			1397596-1397715
LA1402	28.756	69.383	4.487	10.124	29.906	1.626	2.998	2.41	0.16	0.35	1.04	0.06	0.1	hypothetical protein			1398328-1400319
LA1403	3.899	5.576	1.064	0.598	4.913	1.009	0.997	1.43	0.27	0.15	1.26	0.26	0.26	hypothetical protein			1402320-1402640
LA1404	4.57	2.209	1.336	1.421	1.54	1.051	1.466	0.48	0.29	0.31	0.34	0.23	0.32	putative outermembrane protein			1402637-1403824
LA1405	0.538	0.654	0.164	0.319	0.398	0.488	0.132	1.22	0.3	0.59	0.74	0.91	0.25	hypothetical protein			1403992-1404126
LA1406	2.219	3.525	2.983	3.39	1.811	1.275	2.152	1.59	1.34	1.53	0.82	0.57	0.97	sterol desaturase-related protein			1404927-1406255
LA1407	0.56	0.645	0.148	0.291	0.409	0.668	0.116	1.15	0.26	0.52	0.73	1.19	0.21	hypothetical protein			1406462-1406602
LA1408	1.18	0.924	1.28	0.762	0.655	0.789	0.863	0.78	1.08	0.65	0.56	0.67	0.73	hypothetical protein			1406984-1407097
LA1409	2.978	2.435	1.035	1.405	2.047	1.127	1.353	0.82	0.35	0.47	0.69	0.38	0.45	putative serine hydroxymethyltransferase			1407159-1408406
LA1410	0.858	0.924	0.694	0.905	0.798	0.687	0.664	1.08	0.81	1.05	0.93	0.8	0.77	Lipoate-protein ligase A			1408446-1409432
LA1411	0.598	0.713	0.257	0.364	0.475	0.516	0.199	1.19	0.43	0.61	0.79	0.86	0.33	hypothetical protein			1410195-1410338
LA1412	1.364	1.357	1.878	1.73	1.133	1.264	1.402	0.99	1.38	1.27	0.83	0.93	1.03	hypothetical protein			1410319-1411341
LA1413	1.031	0.926	1.166	1.065	0.786	1.077	1.305	0.9	1.13	1.03	0.76	1.04	1.27	hypothetical protein	Endonuclease/exonuclease/phosphatase		1411454-1412536
LA1414	0.635	0.749	0.228	0.328	0.526	0.646	0.148	1.18	0.36	0.52	0.83	1.02	0.23	hypothetical protein			1411332-1411454
LA1415	0.902	0.828	1.596	1.011	0.778	0.938	0.937	0.92	1.77	1.12	0.86	1.04	1.04	hypothetical protein			1412590-1412745
LA1416	1.97	1.3	4.349	4.372	1.627	2.182	4.409	0.66	2.21	2.22	0.83	1.11	2.24	carboxyphosphonoenolpyruvate phosphonomutase-like protein			1413232-1414077
LA1417	2.828	1.479	3.929	4.117	2.339	1.796	3.372	0.52	1.39	1.46	0.83	0.64	1.19	Lactoylglutathione lyase, putative		glyoxalase I	1414447-1414905
LA1418	1.183	0.779	1.219	0.38	0.832	0.973	0.828	0.66	1.03	0.32	0.7	0.82	0.7	hypothetical protein			1415373-1415483
LA1419	1.118	1.622	1.135	1.27	1.774	1.12	1.262	1.45	1.02	1.14	1.59	1	1.13	adenylate cyclase			1415873-1417351
LA1420	1.715	2.645	0.627	0.682	1.559	0.855	0.623	1.54	0.37	0.4	0.91	0.5	0.36	hypothetical protein			1417358-1417732
LA1421	4.989	8.733	2.271	2.101	8.275	2.573	2.505	1.75	0.46	0.42	1.66	0.52	0.5	hypothetical protein			1417735-1418289
LA1422	2.031	2.79	2.284	2.399	2.299	1.581	1.943	1.37	1.12	1.18	1.13	0.78	0.96	Serine/threonine protein kinase			1418327-1423669
LA1423	6.089	9.715	4.714	3.857	4.322	2.42	3.659	1.6	0.77	0.63	0.71	0.4	0.6	3-oxoacyl-[acyl-carrier-protein] synthase III		Beta- ketoacyl-ACP synthase III; KAS III	1423694-1424662
LA1424	1.265	1.939	1.391	1.308	1.838	1.124	1.211	1.53	1.1	1.03	1.45	0.89	0.96	Probable succinyl-CoA:3-ketoacid-coenzyme A transferase subunit A		Succinyl CoA:3-oxoacid CoA-transferase; OXCT A	1424696-1426477
LA1425	0.796	0.933	0.463	0.47	0.921	0.708	0.443	1.17	0.58	0.59	1.16	0.89	0.56	hypothetical protein			1426897-1427760
LA1426	0.768	0.838	0.718	0.446	0.608	0.702	0.523	1.09	0.93	0.58	0.79	0.91	0.68	hypothetical protein			1427914-1428072
LA1427	1.668	1.924	2.534	2.078	1.357	1.317	1.966	1.15	1.52	1.25	0.81	0.79	1.18	3-oxoacyl-(acyl carrier protein) reductase			1428115-1428885
LA1428	0.905	1.02	0.876	1.426	2.306	1.381	0.97	1.13	0.97	1.58	2.55	1.53	1.07	Putative protein phosphatase			1429583-1430392
LA1429	1.172	1.523	0.82	0.639	1.664	0.85	0.656	1.3	0.7	0.55	1.42	0.73	0.56	hypothetical protein			1430367-1430894
LA1430	8.83	20.112	3.563	7.04	4.351	2.897	5.219	2.28	0.4	0.8	0.49	0.33	0.59	3-oxoacyl-[acyl-carrier-protein] synthase			1430905-1432200
LA1431	0.642	0.826	0.178	0.344	0.47	0.514	0.142	1.29	0.28	0.54	0.73	0.8	0.22	hypothetical protein			1432954-1433133
LA1432	0.792	0.973	0.302	0.51	0.872	0.672	0.282	1.23	0.38	0.64	1.1	0.85	0.36	two-component response regulator			1433545-1433967
LA1433	1.173	1.38	1.692	1.444	1.444	1.355	1.903	1.18	1.44	1.23	1.23	1.16	1.62	hypothetical protein (LenD)	C-type lectin fold; Protein of unknown function DUF1554		1434255-1435568
LA1434	0.547	0.648	0.162	0.301	0.393	0.479	0.148	1.18	0.3	0.55	0.72	0.88	0.27	hypothetical protein			1436573-1436692
LA1435	1.034	0.918	1.671	1.602	0.956	1.215	1.459	0.89	1.62	1.55	0.92	1.18	1.41	hypothetical protein			1437264-1438280
LA1436	0.974	0.908	1.313	0.919	0.946	1.139	1.11	0.93	1.35	0.94	0.97	1.17	1.14	HIT family hydrolase			1438291-1438659
LA1437	0.977	0.94	0.926	1.184	0.741	0.871	0.859	0.96	0.95	1.21	0.76	0.89	0.88	ROK family protein			1438638-1439534
LA1438	0.747	0.879	0.577	0.688	0.708	0.777	0.648	1.18	0.77	0.92	0.95	1.04	0.87	putative ABC transporter, ATP-binding protein			1439531-1440196
LA1439	0.956	0.91	1.053	0.769	0.759	0.919	0.765	0.95	1.1	0.8	0.79	0.96	0.8	hypothetical protein			1440193-1440717
LA1440	0.96	0.993	1.118	1.229	0.873	1.061	1.239	1.03	1.16	1.28	0.91	1.11	1.29	putative outermembrane protein			1440832-1442391
LA1441	7.477	3.131	16.249	10.996	3.312	5.438	14.053	0.42	2.17	1.47	0.44	0.73	1.88	transposase			1442770-1443843
LA1442	0.582	0.692	0.221	0.31	0.451	0.581	0.171	1.19	0.38	0.53	0.77	1	0.29	hypothetical protein			1444663-1444776
LA1443	0.852	0.892	0.778	0.66	0.749	0.788	0.672	1.05	0.91	0.77	0.88	0.92	0.79	putative outermembrane protein			1444957-1445565
LA1444	0.601	0.727	0.239	0.34	0.426	0.508	0.193	1.21	0.4	0.57	0.71	0.85	0.32	hypothetical protein			1444801-1444977
LA1445	1.078	1.171	0.761	0.875	0.957	0.93	0.916	1.09	0.71	0.81	0.89	0.86	0.85	Outer membrane efflux protein			1445541-1447001
LA1446	1.069	0.952	1.24	1.754	0.897	0.965	1.614	0.89	1.16	1.64	0.84	0.9	1.51	Cobalt-zinc-cadmium resistance protein CZCB			1447019-1448200
LA1447	2.424	9.765	2.612	2.515	4.29	1.934	3.171	4.03	1.08	1.04	1.77	0.8	1.31	LexA repressor			1448244-1448864
LA1448	1.11	1.42	0.75	0.763	0.873	0.765	0.606	1.28	0.68	0.69	0.79	0.69	0.55	putative outermembrane protein			1448873-1449193
LA1449	1.948	1.674	1.983	2.544	1.788	1.254	1.458	0.86	1.02	1.31	0.92	0.64	0.75	Carboxy-terminal processing protease precursor		C-terminal processing protease	1449183-1450571
LA1450	1.416	1.141	2.296	2.578	1.282	1.659	2.118	0.81	1.62	1.82	0.91	1.17	1.5	Probable O-sialoglycoprotein endopeptidase		Glycoprotease	1450576-1451592
LA1451	1.448	1.56	2.127	2.479	1.223	1.532	1.851	1.08	1.47	1.71	0.84	1.06	1.28	Phosphatidylglycerophosphate synthase			1451589-1452353
LA1452	0.918	0.902	1.421	1.634	0.934	1.291	1.297	0.98	1.55	1.78	1.02	1.41	1.41	hypothetical protein			1452511-1453686
LA1453	0.519	0.623	0.145	0.292	0.377	0.485	0.121	1.2	0.28	0.56	0.73	0.93	0.23	hypothetical protein			1453889-1454392
LA1454	0.681	0.831	0.308	0.444	0.583	0.683	0.27	1.22	0.45	0.65	0.86	1	0.4	putative outermembrane protein			1454389-1455465
LA1455	1.059	3.563	0.511	1.161	23.48	2.672	1.374	3.36	0.48	1.1	22.17	2.52	1.3	hypothetical protein			1455724-1455984
LA1456	2.645	11.587	4.206	4.653	10.428	3.48	3.414	4.38	1.59	1.76	3.94	1.32	1.29	DNA repair protein radC homolog			1455981-1456679
LA1457	1.234	2.128	1.704	1.473	1.257	1.294	1.618	1.72	1.38	1.19	1.02	1.05	1.31	ABC transporter (ABC-2 subfamily)			1456673-1457428
LA1458	0.895	1.101	0.963	0.848	0.911	0.938	0.912	1.23	1.08	0.95	1.02	1.05	1.02	O-antigen export system ATP-binding protein rfbB			1457425-1458723
LA1459	1.848	1.631	1.358	1.979	1.553	1.147	1.313	0.88	0.73	1.07	0.84	0.62	0.71	UDP-glucose 6-dehydrogenase		UDP-Glc dehydrogenase; UDP-GlcDH; UDPGDH	1458772-1460082
LA1460	0.58	0.694	0.164	0.325	0.402	0.528	0.137	1.2	0.28	0.56	0.69	0.91	0.24	hypothetical protein			1460209-1460325
LA1461	7.183	3.185	16.044	11.074	3.143	5.603	14.359	0.44	2.23	1.54	0.44	0.78	2	transposase			1461209-1462282
LA1462	1.587	1.178	3.018	3.298	1.807	1.913	3.071	0.74	1.9	2.08	1.14	1.21	1.94	Phosphoribosylaminoimidazole carboxylase ATPase subunit		AIR carboxylase; AIRC	1462561-1463691
LA1463	1.135	1.128	1.008	1.463	1.125	1.158	1.262	0.99	0.89	1.29	0.99	1.02	1.11	Phosphoribosylaminoimidazole carboxylase catalytic subunit		AIR carboxylase	1463688-1464176
LA1464	1.154	1.103	2.073	1.641	1.09	1.097	1.328	0.96	1.8	1.42	0.94	0.95	1.15	UDP-N-acetylmuramoylalanyl-D-glutamyl-2, 6-diaminopimelate--D-alanyl-D- alanyl ligase		UDP-MurNAc-pentapeptide synthetase; D-alanyl-D-alanine-adding enzyme	1464227-1465627
LA1465	0.595	0.646	0.264	0.287	0.525	0.661	0.245	1.09	0.44	0.48	0.88	1.11	0.41	hypothetical protein			1465624-1465761
LA1466	1.357	0.997	2.068	2.278	1.425	1.284	1.902	0.73	1.52	1.68	1.05	0.95	1.4	oligo-1,6-glucosidase			1465795-1467540
LA1467	1.051	1.069	0.865	0.961	0.986	0.981	1.069	1.02	0.82	0.91	0.94	0.93	1.02	putative outermembrane protein			1468717-1469085
LA1468	1.408	1.109	1.17	0.999	0.99	1.214	1.527	0.79	0.83	0.71	0.7	0.86	1.08	hypothetical protein			1469061-1469384
LA1469	0.537	0.664	0.16	0.308	0.395	0.523	0.128	1.24	0.3	0.57	0.74	0.97	0.24	hypothetical protein			1469924-1470028
LA1470	0.869	0.963	0.911	0.881	0.897	0.941	0.749	1.11	1.05	1.01	1.03	1.08	0.86	hypothetical protein	Tetratricopeptide TPR2; Tetratricopeptide-like helical		1470550-1471767
LA1471	21.618	8.083	6.463	7.613	2.497	3.663	5.83	0.37	0.3	0.35	0.12	0.17	0.27	Pyrophosphate-energized vacuolar membrane proton pump		Pyrophosphate-energized inorganic pyrophosphatase; H+-PPase	1471781-1473895
LA1472	0.666	0.825	0.295	0.435	0.607	0.685	0.251	1.24	0.44	0.65	0.91	1.03	0.38	hypothetical protein			1473915-1474175
LA1473	0.922	0.876	0.823	1.307	0.96	1.049	0.989	0.95	0.89	1.42	1.04	1.14	1.07	hypothetical protein			1474272-1474814
LA1474	1.286	0.944	3.049	2.679	2.041	2.436	2.985	0.73	2.37	2.08	1.59	1.89	2.32	hypothetical protein			1474957-1476027
LA1475	0.7	0.837	0.363	0.407	0.52	0.589	0.33	1.2	0.52	0.58	0.74	0.84	0.47	hypothetical protein			1476458-1476814
LA1476	2.071	1.564	4.232	3.716	2.205	2.338	3.131	0.76	2.04	1.79	1.06	1.13	1.51	putative haloacid dehalogenase-like hydrolase			1478388-1479029
LA1477	0.95	0.952	1.154	1.341	0.982	0.907	1.293	1	1.21	1.41	1.03	0.95	1.36	3-deoxy-D-manno-octulosonic-acid transferase		KDO transferase	1477149-1478405
LA1478	1.153	0.993	1.597	1.333	0.947	1.214	1.337	0.86	1.39	1.16	0.82	1.05	1.16	putative outermembrane protein			1479001-1479759
LA1479	1.626	1.343	1.333	0.997	1.525	1.047	0.822	0.83	0.82	0.61	0.94	0.64	0.51	hypothetical protein			1479829-1480557
LA1480	1.035	0.98	0.87	0.672	0.907	0.988	0.661	0.95	0.84	0.65	0.88	0.95	0.64	hypothetical protein	Predicted pyridoxal phosphate-dependent enzyme, YBL036C type		1480559-1481227
LA1481	1.839	1.463	3.608	4.518	2.12	2.501	3.506	0.8	1.96	2.46	1.15	1.36	1.91	Pyrroline-5-carboxylate reductase			1481181-1482002
LA1482	0.591	0.741	0.228	0.356	0.442	0.511	0.183	1.25	0.39	0.6	0.75	0.86	0.31	hypothetical protein			1482079-1482216
LA1483	1.664	2.225	0.623	0.817	1.819	0.95	0.653	1.34	0.37	0.49	1.09	0.57	0.39	GGDEF domain protein			1482808-1483866
LA1484	0.866	1.295	0.605	0.822	1.544	0.824	0.656	1.5	0.7	0.95	1.78	0.95	0.76	hypothetical protein			1485007-1485237
LA1485	0.619	0.746	0.174	0.312	0.453	0.533	0.17	1.21	0.28	0.5	0.73	0.86	0.27	hypothetical protein			1484827-1485033
LA1486	0.72	0.835	0.526	0.509	0.743	0.744	0.562	1.16	0.73	0.71	1.03	1.03	0.78	putative outermembrane protein			1485216-1486163
LA1487	1.639	1.846	2.558	2.809	2.158	1.495	2.433	1.13	1.56	1.71	1.32	0.91	1.48	Probable tRNA (5-methylaminomethyl-2-thiouridylate)-methyltransferase			1486160-1487287
LA1488	2.473	2.02	3.611	3.686	2.024	1.959	3.648	0.82	1.46	1.49	0.82	0.79	1.48	L-lactate dehydrogenase			1487304-1489586
LA1489	1.177	1.025	1.872	1.441	1.106	1.299	1.304	0.87	1.59	1.22	0.94	1.1	1.11	hypothetical protein	Type IV pilus assembly PilZ		1489667-1490740
LA1490	0.841	0.871	0.642	0.742	0.772	0.868	0.614	1.04	0.76	0.88	0.92	1.03	0.73	Ribosomal large subunit pseudouridine synthase C		Pseudouridylate synthase; Uracil hydrolyase	1490749-1491846
LA1491	1.555	1.023	3.051	1.92	1.219	1.439	2.177	0.66	1.96	1.23	0.78	0.93	1.4	Na+/H+ antiporter			1491777-1492583
LA1492	2.795	1.204	5.441	5.66	2.397	3.101	5.14	0.43	1.95	2.03	0.86	1.11	1.84	Na+/H+ antiporter			1492580-1493248
LA1493	1.167	0.929	1.14	1.093	0.741	0.938	1.162	0.8	0.98	0.94	0.63	0.8	1	Peptidase family M23/M37			1493445-1493966
LA1494	0.562	0.723	0.171	0.311	0.45	0.492	0.145	1.29	0.3	0.55	0.8	0.88	0.26	hypothetical protein			1494125-1494358
LA1495	1.25	1.138	0.977	1.005	1.003	0.973	0.885	0.91	0.78	0.8	0.8	0.78	0.71	putative outermembrane protein (OmpL37)			1494601-1495596
LA1496	0.786	0.851	0.411	0.531	0.686	0.612	0.445	1.08	0.52	0.68	0.87	0.78	0.57	hypothetical protein			1495626-1496234
LA1497	0.711	0.854	0.314	0.488	0.689	0.626	0.341	1.2	0.44	0.69	0.97	0.88	0.48	hypothetical protein			1496866-1497273
LA1498	0.788	0.894	0.779	0.696	0.764	0.757	0.677	1.13	0.99	0.88	0.97	0.96	0.86	hypothetical protein	Leucine-rich repeat		1497297-1498139
LA1499	1.564	1.158	3.004	2.689	1.319	1.267	2.423	0.74	1.92	1.72	0.84	0.81	1.55	hypothetical protein	Integrin alpha beta-propellor; Integrins alpha chain; FG-GAP		1498207-1501698
LA1500	0.887	0.935	1.233	1.242	0.837	0.845	0.835	1.05	1.39	1.4	0.94	0.95	0.94	hypothetical protein			1501715-1501978
LA1501	1.491	1.366	2.297	2.062	1.96	1.374	1.927	0.92	1.54	1.38	1.31	0.92	1.29	hypothetical protein	Bacterial surface antigen (D15)		1502759-1504210
LA1502	2.259	1.093	1.566	0.621	1.267	1.586	2.66	0.48	0.69	0.27	0.56	0.7	1.18	hypothetical protein			1504787-1504921
LA1503	0.786	0.898	0.669	0.686	0.755	0.721	0.542	1.14	0.85	0.87	0.96	0.92	0.69	Acetyltransferase			1505194-1505706
LA1504	0.909	0.908	0.787	0.987	0.899	0.841	0.864	1	0.87	1.09	0.99	0.93	0.95	Peptidase family M23/M37			1506350-1507009
LA1505	0.553	0.647	0.166	0.298	0.419	0.525	0.149	1.17	0.3	0.54	0.76	0.95	0.27	hypothetical protein			1507006-1507146
LA1506	0.851	0.847	0.799	0.939	0.633	0.635	0.842	1	0.94	1.1	0.74	0.75	0.99	hypothetical protein			1507431-1507706
LA1507	1.799	1.119	0.957	0.826	0.786	0.838	0.916	0.62	0.53	0.46	0.44	0.47	0.51	hypothetical protein	Bacterial surface antigen (D15)		1507737-1509305
LA1508	1.242	0.922	1.495	1.456	0.91	1.183	1.488	0.74	1.2	1.17	0.73	0.95	1.2	putative outermembrane protein			1509313-1509996
LA1509	0.581	0.705	0.163	0.306	0.4	0.519	0.129	1.21	0.28	0.53	0.69	0.89	0.22	hypothetical protein			1510443-1510586
LA1510	0.901	0.943	1.159	1.177	0.839	0.906	1.238	1.05	1.29	1.31	0.93	1.01	1.37	hypothetical protein	Bacterial surface antigen (D15)		1510759-1512132
LA1511	0.96	0.9	0.983	0.949	0.732	0.898	1.114	0.94	1.02	0.99	0.76	0.94	1.16	L-aspartate oxidase		Quinolinate synthetase B	1512209-1513807
LA1512	1.065	1.039	1.237	1.465	1.191	1.194	1.356	0.98	1.16	1.38	1.12	1.12	1.27	hypothetical protein			1515574-1516593
LA1513	1.957	2.105	0.892	1.084	1.265	0.911	0.903	1.08	0.46	0.55	0.65	0.47	0.46	Carboxy-terminal processing protease precursor		C-terminal processing protease	1513809-1515632
LA1514	0.92	1.108	0.827	0.775	0.94	0.977	0.853	1.2	0.9	0.84	1.02	1.06	0.93	pyridoxal phosphate biosynthetic protein		Involved in the de novo synthesis of pyridoxine (Vitamin B6)	1516565-1517317
LA1515	2.875	7.272	3.559	3.605	2.356	2.017	2.228	2.53	1.24	1.25	0.82	0.7	0.77	hypothetical protein	Conserved hypothetical protein FYDLN acid		1517644-1518159
LA1516	1.472	1.494	1.627	2.06	0.895	1.299	1.597	1.01	1.11	1.4	0.61	0.88	1.08	tRNA delta(2)-isopentenylpyrophosphate transferase		IPP transferase; Isopentenyl-diphosphate:tRNA isopentenyltransferase	1518169-1519062
LA1517	2.954	4.06	4.184	3.641	3.432	2.586	3.498	1.37	1.42	1.23	1.16	0.88	1.18	host factor I			1519079-1519336
LA1518	0.944	0.99	0.882	1.162	1.017	0.917	0.905	1.05	0.93	1.23	1.08	0.97	0.96	Mannose-1-phosphate guanylyltransferase		GDP- mannose pyrophosphorylase	1520208-1521269
LA1519	0.618	0.769	0.249	0.318	0.609	0.635	0.246	1.24	0.4	0.51	0.99	1.03	0.4	hypothetical protein			1521312-1521551
LA1520	0.99	1.1	1.106	1.26	1.295	1.111	1.622	1.11	1.12	1.27	1.31	1.12	1.64	hypothetical protein			1521740-1522231
LA1521	2.358	2.097	2.641	2.644	3.693	1.718	2.427	0.89	1.12	1.12	1.57	0.73	1.03	Chemotaxis protein cheW			1522240-1522704
LA1522	0.815	0.963	0.608	0.76	0.793	0.773	0.622	1.18	0.75	0.93	0.97	0.95	0.76	hypothetical protein			1522694-1524661
LA1523	0.73	0.898	0.434	0.498	0.626	0.766	0.479	1.23	0.59	0.68	0.86	1.05	0.66	putative lipoprotein			1524677-1525192
LA1524	0.727	1.004	0.42	0.505	0.68	0.69	0.382	1.38	0.58	0.69	0.94	0.95	0.53	hypothetical protein			1525189-1525383
LA1525	0.663	0.864	0.276	0.374	0.547	0.627	0.23	1.3	0.42	0.56	0.83	0.95	0.35	hypothetical protein			1525417-1525557
LA1526	1.232	2.417	1.033	1.089	3.055	1.179	0.89	1.96	0.84	0.88	2.48	0.96	0.72	CBS domain protein			1525564-1526004
LA1527	0.573	0.682	0.193	0.303	0.433	0.591	0.158	1.19	0.34	0.53	0.76	1.03	0.28	hypothetical protein			1526249-1526353
LA1528	1.475	1.054	1.453	1.427	1.113	1.303	1.601	0.71	0.99	0.97	0.75	0.88	1.09	two-component response regulator			1526376-1527842
LA1529	0.602	0.772	0.203	0.343	0.476	0.584	0.162	1.28	0.34	0.57	0.79	0.97	0.27	hypothetical protein			1527968-1528120
LA1530	0.641	0.818	0.239	0.363	0.48	0.607	0.227	1.28	0.37	0.57	0.75	0.95	0.35	Leucine Rich Repeat protein			1528407-1528910
LA1531	0.649	0.718	0.367	0.361	0.524	0.561	0.277	1.11	0.57	0.56	0.81	0.86	0.43	hypothetical protein			1529847-1529981
LA1532	4.625	2.421	0.91	1.333	3.715	1.145	1.408	0.52	0.2	0.29	0.8	0.25	0.3	fructose-bisphosphate aldolase		catalyzes the formation of glycerone phosphate and D-glyceraldehyde 3-phosphate from D-fructose 1,6-bisphosphate	1530006-1531061
LA1533	0.854	1.033	0.771	0.809	0.877	0.744	0.729	1.21	0.9	0.95	1.03	0.87	0.85	hypothetical protein	Thymidylate synthase ThyX		1531969-1533426
LA1534	1.024	0.964	1.367	1.494	1.095	0.979	1.803	0.94	1.33	1.46	1.07	0.96	1.76	hypothetical protein			1533492-1533656
LA1535	0.858	1.05	0.602	0.717	0.845	0.764	0.699	1.22	0.7	0.84	0.98	0.89	0.81	hypothetical protein			1534088-1534645
LA1536	0.956	0.957	1.674	1.877	1.075	1.44	1.505	1	1.75	1.96	1.12	1.51	1.57	hypothetical protein			1534759-1535406
LA1537	0.802	0.898	0.739	0.607	0.856	0.948	0.656	1.12	0.92	0.76	1.07	1.18	0.82	hypothetical protein			1535407-1535889
LA1538	34.869	36.452	0.885	1.722	42.54	2.551	1.612	1.05	0.03	0.05	1.22	0.07	0.05	putative outermembrane protein			1536028-1536510
LA1539	32.91	31.406	0.703	0.763	39.163	2.728	1.329	0.95	0.02	0.02	1.19	0.08	0.04	Orotate phosphoribosyltransferase			1536531-1537031
LA1540	0.64	0.8	0.174	0.338	0.567	1.05	0.162	1.25	0.27	0.53	0.89	1.64	0.25	hypothetical protein			1537035-1537151
LA1541	0.868	0.882	0.676	0.639	0.767	0.922	0.736	1.02	0.78	0.74	0.88	1.06	0.85	predicted Phospholipase/Carboxylesterase			1537797-1538699
LA1542	0.946	0.99	1.407	1.214	0.986	1.253	1.445	1.05	1.49	1.28	1.04	1.32	1.53	putative outermembrane protein			1538662-1540680
LA1543	1.692	1.121	2.725	2.632	1.289	1.463	2.353	0.66	1.61	1.56	0.76	0.86	1.39	cation efflux system membrane protein czcA			1541152-1544448
LA1544	0.938	1.114	1.128	1.533	1.23	0.81	0.93	1.19	1.2	1.63	1.31	0.86	0.99	probable CDP-alcohol phosphatidyltransferase			1544769-1545293
LA1545	0.672	0.81	0.418	0.404	0.454	0.541	0.408	1.21	0.62	0.6	0.68	0.81	0.61	hypothetical protein			1545517-1545663
LA1546	0.562	0.703	0.156	0.3	0.392	0.531	0.121	1.25	0.28	0.53	0.7	0.94	0.22	hypothetical protein			1546999-1547109
LA1547	0.89	1.014	0.809	1.094	0.876	0.806	0.801	1.14	0.91	1.23	0.98	0.91	0.9	modification methylase			1545931-1547025
LA1548	0.847	0.906	1.059	1.099	0.834	1.403	0.871	1.07	1.25	1.3	0.98	1.66	1.03	Na(+)/H(+) antiporter			1547159-1549411
LA1549	1.1	0.934	1.759	1.346	0.914	1.265	1.224	0.85	1.6	1.22	0.83	1.15	1.11	beta-lactamase-like protein			1549431-1550282
LA1550	0.712	0.819	0.552	0.643	0.693	0.74	0.538	1.15	0.78	0.9	0.97	1.04	0.76	hypothetical protein			1550283-1550705
LA1551	1.21	0.973	2.978	1.725	1.135	1.66	1.809	0.8	2.46	1.43	0.94	1.37	1.5	putative outermembrane protein			1550752-1550862
LA1552	0.994	1.001	1.004	1.336	0.897	1.065	0.945	1.01	1.01	1.34	0.9	1.07	0.95	Sensory transduction histidine kinase			1550981-1552282
LA1553	2.075	1.267	1.95	1.914	1.197	1.489	1.984	0.61	0.94	0.92	0.58	0.72	0.96	putative lipoprotein			1552526-1554547
LA1554	2.31	1.072	2.634	1.525	1.124	1.478	2.508	0.46	1.14	0.66	0.49	0.64	1.09	hypothetical protein			1554522-1554902
LA1555	3.478	1.344	4.884	4.694	1.343	1.755	4.96	0.39	1.4	1.35	0.39	0.5	1.43	hypothetical protein	Blue (type 1) copper subtype; Multicopper oxidase, type 3		1554889-1555920
LA1556	0.809	0.848	0.656	0.781	0.724	0.754	0.823	1.05	0.81	0.97	0.89	0.93	1.02	SCO1/SenC family protein			1556267-1556860
LA1557	0.736	0.852	0.377	0.465	0.595	0.683	0.396	1.16	0.51	0.63	0.81	0.93	0.54	hypothetical protein			1556931-1557077
LA1558	0.752	0.809	0.541	0.64	0.82	0.889	0.662	1.08	0.72	0.85	1.09	1.18	0.88	hypothetical protein			1557120-1557236
LA1559	0.684	0.869	0.307	0.464	0.626	0.687	0.338	1.27	0.45	0.68	0.92	1	0.49	hypothetical protein			1557205-1557420
LA1560	0.964	0.994	1.397	1.484	0.953	0.884	1.083	1.03	1.45	1.54	0.99	0.92	1.12	hypothetical protein			1557638-1557946
LA1561	0.53	0.612	0.17	0.29	0.393	0.497	0.148	1.15	0.32	0.55	0.74	0.94	0.28	hypothetical protein			1557954-1558067
LA1562	0.493	0.628	0.142	0.287	0.379	0.49	0.118	1.27	0.29	0.58	0.77	0.99	0.24	hypothetical protein			1558523-1558627
LA1563	9.942	44.482	1.547	2.971	28.936	8.871	7.833	4.47	0.16	0.3	2.91	0.89	0.79	class II heat shock protein (HSP20)			1559325-1559717
LA1564	35.669	72.2	3.364	12.119	60.982	45.987	22.174	2.02	0.09	0.34	1.71	1.29	0.62	class I heat shock protein (HSP20)			1559738-1560154
LA1565	15.777	7.612	18.873	16.461	8.822	8.938	17.749	0.48	1.2	1.04	0.56	0.57	1.12	transposase			1560623-1561228
LA1566	4.221	2.008	12.479	7.41	2.101	3.667	11.669	0.48	2.96	1.76	0.5	0.87	2.76	hypothetical protein			1561466-1561789
LA1567	1.142	1.234	2.395	2.109	1.869	1.396	2.043	1.08	2.1	1.85	1.64	1.22	1.79	hypothetical protein			1562735-1563499
LA1568	0.803	1.16	0.547	0.735	1.462	1.383	0.904	1.44	0.68	0.92	1.82	1.72	1.13	hypothetical protein			1563465-1564145
LA1569	7.026	15.826	11.684	11.234	12.556	6.501	7.305	2.25	1.66	1.6	1.79	0.93	1.04	putative lipoprotein			1564593-1566017
LA1570	0.527	0.624	0.147	0.296	0.392	0.508	0.131	1.18	0.28	0.56	0.74	0.96	0.25	hypothetical protein			1566646-1566756
LA1571	0.498	0.611	0.142	0.288	0.363	0.478	0.116	1.23	0.29	0.58	0.73	0.96	0.23	hypothetical protein			1566753-1566857
LA1572	0.959	0.9	0.842	0.759	1.053	0.939	0.714	0.94	0.88	0.79	1.1	0.98	0.74	hypothetical protein			1566906-1567463
LA1573	0.563	0.641	0.159	0.302	0.396	0.574	0.129	1.14	0.28	0.54	0.7	1.02	0.23	hypothetical protein			1567508-1567669
LA1574	0.644	0.738	0.303	0.339	0.545	0.591	0.226	1.15	0.47	0.53	0.85	0.92	0.35	hypothetical protein			1567719-1567862
LA1575	1.353	1.143	0.46	0.585	1.146	0.938	1.032	0.84	0.34	0.43	0.85	0.69	0.76	hypothetical protein			1569477-1569758
LA1576	0.868	1.38	0.499	0.736	1.412	0.829	0.448	1.59	0.57	0.85	1.63	0.96	0.52	Transcriptional regulator, marR family			1570131-1570451
LA1577	2.274	4.541	3.773	3.34	3.126	2.557	3.144	2	1.66	1.47	1.37	1.12	1.38	GDP-fucose synthetase		GDP-mannose-4-keto-6-D epimerase; GDP-4-keto-6-L-galactose reductase	1570456-1571400
LA1578	1.453	2.432	1.764	2.164	2.979	1.823	1.877	1.67	1.21	1.49	2.05	1.25	1.29	FAD dependent oxidoreductase			1571417-1572514
LA1579	2.292	4.278	1.694	2.861	4.113	1.429	1.418	1.87	0.74	1.25	1.79	0.62	0.62	Phosphoheptose isomerase			1572546-1573103
LA1580	2.317	6.314	2.832	2.279	2.535	1.708	2.338	2.73	1.22	0.98	1.09	0.74	1.01	UDP-glucose 4-epimerase			1573110-1574099
LA1581	1.025	1.53	0.893	1.383	1.501	1.101	0.947	1.49	0.87	1.35	1.46	1.07	0.92	mannose-1-phosphate guanyltransferase			1574080-1574883
LA1582	1.078	1.737	1.053	1.259	1.005	0.991	1.011	1.61	0.98	1.17	0.93	0.92	0.94	ADP-heptose synthase			1574826-1576409
LA1583	3.956	6.328	1.555	1.802	6.184	2.001	1.628	1.6	0.39	0.46	1.56	0.51	0.41	UDP-glucose 4-epimerase		Galactowaldenase; UDP- galactose 4-epimerase	1576412-1577404
LA1584	0.794	1.061	0.283	0.541	1.018	0.759	0.377	1.34	0.36	0.68	1.28	0.96	0.47	hypothetical protein	Protein kinase-like		1577401-1579017
LA1585	1.038	1.611	0.601	0.71	1.52	0.903	0.701	1.55	0.58	0.68	1.46	0.87	0.68	Putative transketolase N-terminal section			1579030-1579824
LA1586	2.11	3.369	1.321	1.619	3.146	1.448	1.417	1.6	0.63	0.77	1.49	0.69	0.67	transketolase C-terminal section			1579764-1580768
LA1587	0.973	1.451	0.791	0.943	1.386	1.19	0.918	1.49	0.81	0.97	1.42	1.22	0.94	hypothetical protein			1581148-1581942
LA1588	1.918	2.785	3.506	3.738	2.409	2.474	3.106	1.45	1.83	1.95	1.26	1.29	1.62	hypothetical protein			1581939-1582334
LA1589	1.759	2.682	1.638	1.699	4.699	1.821	1.861	1.52	0.93	0.97	2.67	1.04	1.06	MutT/nudix family protein			1582338-1582772
LA1590	1.462	2.457	1.237	1.643	4.425	1.702	1.561	1.68	0.85	1.12	3.03	1.16	1.07	methyltransferase			1582779-1583444
LA1591	0.605	0.717	0.256	0.314	0.513	0.677	0.195	1.19	0.42	0.52	0.85	1.12	0.32	hypothetical protein			1583725-1583907
LA1592	2.259	3.89	1.412	1.312	3.665	1.808	1.342	1.72	0.63	0.58	1.62	0.8	0.59	C-methyltransferase			1584019-1585200
LA1593	2.545	4.424	2.054	2.283	4.065	1.868	1.883	1.74	0.81	0.9	1.6	0.73	0.74	hypothetical protein			1585193-1585720
LA1594	2.139	3.175	2.004	1.901	3.443	2.031	2.373	1.48	0.94	0.89	1.61	0.95	1.11	D-mycarose 3-C-methyltransferase			1585717-1586934
LA1595	1.502	2.228	1.12	1.268	1.304	1.195	1.172	1.48	0.75	0.84	0.87	0.8	0.78	perosamine synthetase			1586936-1588012
LA1596	0.891	1.458	0.807	0.835	1.098	0.952	0.778	1.64	0.91	0.94	1.23	1.07	0.87	methionyl-tRNA(fMet) N-formyltransferase protein			1587978-1588931
LA1597	3.646	7.676	6.624	6.552	10.289	4.427	4.809	2.11	1.82	1.8	2.82	1.21	1.32	hypothetical protein			1589202-1589501
LA1598	1.622	3.192	3.083	2.425	1.737	1.46	2.447	1.97	1.9	1.5	1.07	0.9	1.51	Serine acetyltransferase			1589649-1590164
LA1599	0.937	1.287	0.679	0.824	1.416	1.016	0.924	1.37	0.72	0.88	1.51	1.08	0.99	hypothetical protein			1590161-1591414
LA1600	1.899	3.142	2.571	3.018	2.939	1.805	2.61	1.65	1.35	1.59	1.55	0.95	1.37	ABC transporter			1591542-1593359
LA1601	2.671	5.679	6.105	5.194	5.702	3.314	4.494	2.13	2.29	1.94	2.13	1.24	1.68	hypothetical protein	WxcM-like, C-terminal; Cupin, RmlC-type		1593494-1593922
LA1602	1.842	3.286	2.203	2.608	2.76	2.053	2.363	1.78	1.2	1.42	1.5	1.11	1.28	S-adenosylmethionine-dependentmethyltransferase			1593915-1594649
LA1603	1.195	1.316	0.986	1.115	1.346	1.18	1.168	1.1	0.83	0.93	1.13	0.99	0.98	Putative glycosyl transferase			1594651-1595598
LA1604	0.828	1.236	0.431	0.708	1.059	0.778	0.634	1.49	0.52	0.86	1.28	0.94	0.77	hypothetical protein			1595755-1597428
LA1605	2.047	3.35	2.561	3.615	3.036	2.155	3.276	1.64	1.25	1.77	1.48	1.05	1.6	Probable acylneuraminate cytidylyltransferase		CMP-N- acetylneuraminic acid synthetase; CMP-NEUNAC synthetase; CMP-sialic acid synthetase	1597602-1598288
LA1606	2.164	5.274	4.04	3.6	2.268	2.381	5.307	2.44	1.87	1.66	1.05	1.1	2.45	dTDP-glucose 4,6-dehydratase			1598291-1599283
LA1607	1.122	1.931	1.179	1.142	2.158	1.22	1.63	1.72	1.05	1.02	1.92	1.09	1.45	probable aminotransferase, degT family			1599283-1600446
LA1608	0.845	1.111	0.501	0.529	1.068	0.826	0.611	1.31	0.59	0.63	1.26	0.98	0.72	hypothetical protein	Bacterial transferase hexapeptide repeat; Trimeric LpxA-like		1600424-1601059
LA1609	1.727	3.317	1.423	1.819	2.574	1.337	1.791	1.92	0.82	1.05	1.49	0.77	1.04	putative N-acetyl neuramic acid synthetase NeuB			1601037-1602071
LA1610	4.042	5.119	5.155	4.614	3.824	2.59	4.017	1.27	1.28	1.14	0.95	0.64	0.99	putative UDP-N-acetylglucosamine-2-epimerase NeuC			1602068-1603231
LA1611	1.205	1.577	1.285	1.481	1.398	1.149	1.639	1.31	1.07	1.23	1.16	0.95	1.36	Mannose-1-phosphate guanyltransferase		ATP-mannose-1- phosphate guanylyltransferase; NDP-hexose pyrophosphorylase	1603480-1604535
LA1612	1.184	1.785	1.494	2.115	4.862	1.384	1.428	1.51	1.26	1.79	4.11	1.17	1.21	hypothetical protein			1604909-1606057
LA1613	1.128	1.574	1.129	1.163	1.989	2.9	1.333	1.4	1	1.03	1.76	2.57	1.18	putative N-acetyl neuramic acid synthetase NeuB			1606084-1608345
LA1614	1.023	1.441	0.795	0.941	1.091	0.974	1.169	1.41	0.78	0.92	1.07	0.95	1.14	probable DegT/DnrJ/EryC1/StrS family protein			1608367-1609551
LA1615	1.104	1.439	1.087	1.449	1.829	1.095	1.158	1.3	0.98	1.31	1.66	0.99	1.05	Acylneuraminate cytidylyltransferase		CMP-N- acetylneuraminic acid synthetase; CMP-NEUNAC synthetase; CMP-sialic acid synthetase	1609556-1610185
LA1616	1.724	2.107	1.643	1.716	1.671	1.435	2.234	1.22	0.95	1	0.97	0.83	1.3	Putative iron alcohol dehydrogenase			1610259-1611326
LA1617	2.205	3.301	1.91	1.645	2.333	1.514	1.988	1.5	0.87	0.75	1.06	0.69	0.9	Putative molybdopterin cofactor synthesis protein A			1611327-1612304
LA1618	0.916	1.048	0.774	0.886	0.918	0.919	0.998	1.14	0.84	0.97	1	1	1.09	probable methyltransferase-related protein			1612568-1613431
LA1619	1.601	1.482	1.987	2.571	1.921	1.607	2.084	0.93	1.24	1.61	1.2	1	1.3	probable carbamoyl transferase			1613744-1615552
LA1620	0.741	1.123	0.313	0.537	0.879	0.827	0.605	1.52	0.42	0.72	1.19	1.12	0.82	hypothetical protein			1615664-1617427
LA1621	0.96	1.129	0.91	0.987	1.043	1.176	1.122	1.18	0.95	1.03	1.09	1.23	1.17	6-phosphogluconolactonase			1617540-1618199
LA1622	0.984	1.27	0.728	0.745	1.154	1.119	0.912	1.29	0.74	0.76	1.17	1.14	0.93	Galactoside O-acetyltransferase		Thiogalactoside acetyltransferase	1618312-1618908
LA1623	0.661	0.84	0.199	0.355	0.483	0.636	0.153	1.27	0.3	0.54	0.73	0.96	0.23	hypothetical protein			1619229-1619336
LA1624	1.077	1.635	1.037	1.278	1.896	1.183	1.287	1.52	0.96	1.19	1.76	1.1	1.19	2-dehydro-3-deoxyglucarate aldolase		2-keto-3- deoxyglucarate aldolase; 2-dehydro-3-deoxygalactarate aldolase; DDG aldolase; 5-keto-4-deoxy-D-glucarate aldolase	1619521-1620276
LA1625	1.607	3.176	1.622	2.085	1.991	1.667	2.204	1.98	1.01	1.3	1.24	1.04	1.37	3-deoxy-manno-octulosonate cytidylyltransferase		catalyzes the formation of CMP-3-deoxy-D-manno-octulosonate from CTP and 3-deoxy-D-manno-octulosonate which is incorporated into LPS	1620311-1621066
LA1626	1.107	1.597	1.023	1.16	1.248	1.035	1.205	1.44	0.92	1.05	1.13	0.93	1.09	putative oxidoreductase			1621069-1622097
LA1627	1.587	2.283	2.004	2.358	1.662	1.432	2.341	1.44	1.26	1.49	1.05	0.9	1.48	inositol monophophatase family protein		similar to extragenic suppressor protein suhB	1622110-1622883
LA1628	1.277	1.854	1.614	1.766	1.43	1.399	1.51	1.45	1.26	1.38	1.12	1.1	1.18	Ribosomal protein S27e			1623091-1624053
LA1629	1.023	1.424	1.889	1.684	1.51	1.413	1.217	1.39	1.85	1.65	1.48	1.38	1.19	phosphoglycerate dehydrogenase			1624097-1625095
LA1630	1.682	2.321	2.239	2.124	1.749	1.554	2.054	1.38	1.33	1.26	1.04	0.92	1.22	hypothetical protein			1625007-1626980
LA1631	1.989	3.523	2.13	2.692	1.215	1.34	2.11	1.77	1.07	1.35	0.61	0.67	1.06	Glucose-1-phosphate cytidylyltransferase		CDP-glucose pyrophosphorylase	1626991-1627758
LA1632	1.921	2.621	4.121	3.404	2.268	2.309	3.76	1.36	2.15	1.77	1.18	1.2	1.96	CDP-glucose 4,6-dehydratase			1627761-1628852
LA1633	0.972	1.386	1.213	1.232	1.144	1.098	1.502	1.43	1.25	1.27	1.18	1.13	1.55	dTDP-4-dehydrorhamnose 3,5-epimerase and related enzyme			1628840-1629307
LA1634	1.405	1.714	2.348	2.639	1.655	1.736	2.215	1.22	1.67	1.88	1.18	1.24	1.58	Putative UDP-glucose 4-epimerase		Galactowaldenase; UDP- galactose 4-epimerase	1629298-1630260
LA1635	0.739	0.943	0.363	0.43	0.613	0.648	0.347	1.28	0.49	0.58	0.83	0.88	0.47	Putative glycosyl transferase			1630268-1631164
LA1636	0.71	0.924	0.248	0.401	0.612	0.653	0.272	1.3	0.35	0.56	0.86	0.92	0.38	hypothetical protein			1631283-1631465
LA1637	0.658	0.75	0.267	0.368	0.635	0.67	0.276	1.14	0.41	0.56	0.97	1.02	0.42	hypothetical protein			1631593-1632003
LA1638	1.175	1.264	1.506	1.613	1.006	1.257	1.416	1.08	1.28	1.37	0.86	1.07	1.21	Polysaccharide deacetylase-like protein			1632014-1632877
LA1639	0.885	1.001	0.606	0.917	1.036	0.975	1.012	1.13	0.68	1.04	1.17	1.1	1.14	FemAB family protein			1632862-1634991
LA1640	0.879	0.938	0.762	0.767	0.93	0.969	0.767	1.07	0.87	0.87	1.06	1.1	0.87	putative lipoprotein			1634979-1637000
LA1641	0.791	0.903	0.516	0.555	0.889	0.997	0.569	1.14	0.65	0.7	1.12	1.26	0.72	hypothetical protein		N-acetyl-glucosamine-1- phosphotransferase;rfe	1637205-1638494
LA1642	0.814	0.966	0.579	0.706	1.05	1.043	0.857	1.19	0.71	0.87	1.29	1.28	1.05	Putative glycosyl transferase			1638584-1639729
LA1643	1.115	1.753	0.791	1.08	1.105	1.102	1.061	1.57	0.71	0.97	0.99	0.99	0.95	UDP-glucose 4-epimerase			1640247-1641281
LA1644	0.894	1.052	0.801	0.928	1.112	0.92	0.931	1.18	0.9	1.04	1.24	1.03	1.04	putative epimerase			1641288-1642388
LA1645	1.065	1.277	1.727	1.685	0.843	1.304	1.676	1.2	1.62	1.58	0.79	1.22	1.57	Putative UDP-N-acetylglucosamine 2-epimerase		UDP- GlcNAc-2-epimerase	1642392-1643522
LA1646	0.83	1.046	0.672	0.802	1.11	0.98	0.873	1.26	0.81	0.97	1.34	1.18	1.05	Putative glycosyl transferase			1643532-1644719
LA1647	0.963	1.082	0.73	0.817	1.125	0.894	0.698	1.12	0.76	0.85	1.17	0.93	0.72	Putative colanic biosynthesis UDP-glucose lipid carrier transferase		galactosyltransferase	1644723-1645988
LA1648	0.685	0.871	0.24	0.415	0.591	0.616	0.239	1.27	0.35	0.61	0.86	0.9	0.35	hypothetical protein		O-antigen polymerase rfc	1646038-1647306
LA1649	1.557	1.234	2.706	2.745	1.745	1.887	3.219	0.79	1.74	1.76	1.12	1.21	2.07	polysaccharide biosynthesis protein		O-antigen flippase	1647630-1648973
LA1650	1.095	1.062	1.635	1.862	1.444	2.002	1.765	0.97	1.49	1.7	1.32	1.83	1.61	hemolysin hemolytic protein hlpA			1648977-1649918
LA1651	0.708	0.829	0.343	0.454	0.735	0.719	0.374	1.17	0.48	0.64	1.04	1.02	0.53	hypothetical protein			1650021-1650242
LA1652	0.933	0.973	1.005	1.258	1.174	1.04	1.102	1.04	1.08	1.35	1.26	1.11	1.18	hypothetical protein			1650619-1651512
LA1653	0.875	0.95	0.551	0.806	1.048	0.943	0.824	1.09	0.63	0.92	1.2	1.08	0.94	hypothetical protein			1652153-1653175
LA1654	0.868	1.105	0.653	0.73	1.006	1.135	0.747	1.27	0.75	0.84	1.16	1.31	0.86	hypothetical protein	Cupin, RmlC-type; WxcM-like, C-terminal		1653325-1653744
LA1655	0.906	1.089	0.521	0.726	0.961	0.986	0.551	1.2	0.58	0.8	1.06	1.09	0.61	probable DegT/DnrJ/EryC1/StrS family protein			1653758-1654849
LA1656	0.676	0.839	0.208	0.366	0.564	0.568	0.241	1.24	0.31	0.54	0.83	0.84	0.36	Putative glycosyl transferase			1654992-1655789
LA1657	0.747	0.983	0.374	0.544	0.705	0.682	0.409	1.32	0.5	0.73	0.94	0.91	0.55	Putative glycosyl transferase			1656299-1657120
LA1658	1.032	1.027	1.53	1.506	1.062	1.131	1.231	1	1.48	1.46	1.03	1.1	1.19	Putative glycosyl transferase			1657834-1659582
LA1659	1.267	1.313	1.675	1.705	1.191	1.544	1.737	1.04	1.32	1.35	0.94	1.22	1.37	dTDP-4-dehydrorhamnose 3,5-epimerase		dTDP-4-keto-6-deoxyglucose 3,5-epimerase; dTDP-L-rhamnose synthetase	1659778-1660338
LA1660	1.19	1.377	1.549	1.676	1.245	1.318	1.626	1.16	1.3	1.41	1.05	1.11	1.37	dTDP-4-dehydrorhamnose reductase		rfbD protein;dTDP-4-keto-L- rhamnose reductase; dTDP-6-deoxy-L-mannose dehydrogenase; dTDP-L- rhamnose synthetase	1660342-1661262
LA1661	1.132	1.843	1.128	0.922	1.029	1.201	1.475	1.63	1	0.81	0.91	1.06	1.3	dTDP-glucose 4,6-dehydratase			1661199-1662308
LA1662	1.448	1.479	2.361	2.663	2.185	1.375	2.382	1.02	1.63	1.84	1.51	0.95	1.65	Glucose-1-phosphate thymidylyltransferase		rfbA protein;dTDP-glucose synthase; dTDP-glucose pyrophosphorylase	1662309-1663193
LA1663	1.009	0.961	1.151	1.23	1.154	1.109	1.388	0.95	1.14	1.22	1.14	1.1	1.38	Putative glycosyl transferase			1664175-1665149
LA1664	0.803	0.877	0.646	0.703	0.736	0.79	0.769	1.09	0.8	0.88	0.92	0.98	0.96	dTDP-rhamnosyl transferase rfbF			1665154-1666065
LA1665	0.625	0.742	0.212	0.34	0.509	0.666	0.225	1.19	0.34	0.54	0.81	1.07	0.36	hypothetical protein			1666150-1666347
LA1666	0.745	0.892	0.46	0.613	0.651	0.645	0.466	1.2	0.62	0.82	0.87	0.87	0.63	Putative glycosyl transferase			1666391-1667239
LA1667	0.997	0.958	1.426	1.27	1.091	1.035	1.353	0.96	1.43	1.27	1.09	1.04	1.36	Sodium:sulfate symporter			1667280-1668674
LA1668	0.697	1.379	0.336	0.444	2.13	0.943	0.377	1.98	0.48	0.64	3.06	1.35	0.54	hypothetical protein			1669894-1670064
LA1669	1.339	3.232	1.985	2.63	2.648	1.706	1.971	2.41	1.48	1.96	1.98	1.27	1.47	hypothetical protein			1670065-1670499
LA1670	0.617	0.793	0.313	0.35	0.533	0.717	0.298	1.29	0.51	0.57	0.86	1.16	0.48	hypothetical protein			1670557-1670739
LA1671	3.127	5.783	3.834	4.433	2.188	2.345	3.196	1.85	1.23	1.42	0.7	0.75	1.02	Ankyrin repeat proteins			1670798-1672750
LA1672	0.759	0.807	0.587	0.599	0.758	0.706	0.567	1.06	0.77	0.79	1	0.93	0.75	hypothetical protein			1672970-1673107
LA1673	0.77	0.909	0.631	0.591	0.774	0.742	0.476	1.18	0.82	0.77	1.01	0.96	0.62	hypothetical protein			1672813-1672986
LA1674	1.016	1.182	1.28	1.216	1.229	0.992	1.089	1.16	1.26	1.2	1.21	0.98	1.07	Capsule biosynthesis protein capA			1673131-1674360
LA1675	5.479	7.271	2.078	2.089	5.48	2.298	2.54	1.33	0.38	0.38	1	0.42	0.46	ribosomal protein S6			1674425-1674700
LA1676	6.896	8.486	1.418	1.255	3.591	2.337	1.825	1.23	0.21	0.18	0.52	0.34	0.26	Single-stranded DNA-binding protein			1674693-1675145
LA1677	5.836	6.729	1.176	1.095	6.099	1.588	1.351	1.15	0.2	0.19	1.05	0.27	0.23	ribosomal protein S18			1675157-1675468
LA1678	2.741	3.021	0.665	0.546	6.683	1.423	0.872	1.1	0.24	0.2	2.44	0.52	0.32	ribosomal protein L9			1675478-1675927
LA1679	1.335	1.335	2.074	2.053	1.161	1.338	2.112	1	1.55	1.54	0.87	1	1.58	Replicative DNA helicase B			1675945-1677273
LA1680	1.726	1.565	1.478	1.419	2.26	1.249	1.652	0.91	0.86	0.82	1.31	0.72	0.96	Aspartyl-tRNA synthetase			1677306-1679111
LA1681	0.925	0.999	0.581	0.588	0.867	0.863	0.534	1.08	0.63	0.64	0.94	0.93	0.58	hypothetical protein			1679221-1679508
LA1682	1.213	1.07	1.529	1.641	1.063	1.158	1.853	0.88	1.26	1.35	0.88	0.95	1.53	Phosphate starvation-inducible protein PhoH, predicted ATPase			1679539-1680102
LA1683	1.061	1.076	1.504	1.324	1.455	1.113	1.419	1.01	1.42	1.25	1.37	1.05	1.34	Predicted HD family protein			1680107-1682521
LA1684	0.773	0.864	0.446	0.67	0.763	0.807	0.578	1.12	0.58	0.87	0.99	1.04	0.75	hypothetical protein			1682590-1683015
LA1685	1.171	1.042	2.045	1.902	1.059	1.289	2.065	0.89	1.75	1.62	0.9	1.1	1.76	putative recombination protein O			1682988-1683770
LA1686	0.581	0.731	0.212	0.342	0.462	0.547	0.249	1.26	0.36	0.59	0.8	0.94	0.43	hypothetical protein			1683742-1683999
LA1687	0.993	1.017	1.344	1.031	0.817	1.134	1.058	1.02	1.35	1.04	0.82	1.14	1.07	hypothetical protein			1683986-1684405
LA1688	0.952	1.119	1.255	1.052	1.234	1.191	1.283	1.18	1.32	1.11	1.3	1.25	1.35	arginyl-tRNA synthetase			1684372-1686162
LA1689	1.323	1.195	2.152	1.525	1.226	1.382	1.691	0.9	1.63	1.15	0.93	1.04	1.28	competence-damage inducible protein cinA			1686162-1687418
LA1690	0.987	1.113	0.942	0.758	2.028	1	1.111	1.13	0.95	0.77	2.05	1.01	1.13	hypothetical protein			1687415-1688494
LA1691	1.312	1.598	2.367	2.379	2.83	1.561	1.91	1.22	1.8	1.81	2.16	1.19	1.46	putative outermembrane protein (LipL53)			1688772-1690208
LA1692	0.78	0.897	0.543	0.6	0.698	0.797	0.582	1.15	0.7	0.77	0.89	1.02	0.75	two-component response regulator			1690765-1691757
LA1693	0.812	0.971	0.609	0.739	0.788	0.777	0.719	1.2	0.75	0.91	0.97	0.96	0.89	Sensory transduction histidine kinase			1691757-1692890
LA1694	0.765	0.969	0.419	0.552	0.738	0.746	0.54	1.27	0.55	0.72	0.96	0.98	0.71	hypothetical protein			1692897-1693553
LA1695	3.146	5.236	4.862	7.107	3.476	2.799	4.997	1.66	1.55	2.26	1.1	0.89	1.59	CrcB-like protein			1693621-1694016
LA1696	1.518	1.677	1.738	1.328	1.413	1.201	1.952	1.1	1.14	0.87	0.93	0.79	1.29	Triosephosphate isomerase			1694053-1694805
LA1697	0.572	0.729	0.199	0.316	0.419	0.571	0.155	1.27	0.35	0.55	0.73	1	0.27	hypothetical protein			1695098-1695241
LA1698	0.765	0.916	0.46	0.516	0.712	0.666	0.446	1.2	0.6	0.67	0.93	0.87	0.58	hypothetical protein			1695428-1696252
LA1699	0.543	0.666	0.211	0.306	0.389	0.49	0.186	1.23	0.39	0.56	0.72	0.9	0.34	hypothetical protein			1696291-1696416
LA1700	0.774	0.931	0.378	0.496	0.744	0.999	0.466	1.2	0.49	0.64	0.96	1.29	0.6	hypothetical protein			1696912-1697130
LA1701	0.757	0.993	0.366	0.544	0.738	0.799	0.449	1.31	0.48	0.72	0.97	1.06	0.59	hypothetical protein			1697216-1698028
LA1702	1.031	0.983	0.94	0.742	0.816	1.017	1.019	0.95	0.91	0.72	0.79	0.99	0.99	hypothetical protein			1698113-1699012
LA1703	2.541	1.781	0.867	1.105	1.518	1.146	1.22	0.7	0.34	0.43	0.6	0.45	0.48	Phosphoglycerate kinase			1699051-1700241
LA1704	8.534	12.948	3.637	3.956	3.991	2.533	3.226	1.52	0.43	0.46	0.47	0.3	0.38	Glyceraldehyde 3-phosphate dehydrogenase 1			1700245-1701252
LA1705	0.684	0.795	0.444	0.394	0.595	0.653	0.284	1.16	0.65	0.58	0.87	0.95	0.42	hypothetical protein			1701452-1701640
LA1706	0.562	0.689	0.169	0.298	0.432	0.559	0.144	1.23	0.3	0.53	0.77	0.99	0.26	hypothetical protein			1701771-1701911
LA1707	0.873	0.914	0.872	0.893	1.017	0.961	0.897	1.05	1	1.02	1.16	1.1	1.03	hypothetical protein			1702110-1702532
LA1708	0.569	0.657	0.154	0.298	0.446	0.67	0.128	1.15	0.27	0.52	0.78	1.18	0.22	hypothetical protein			1702889-1703002
LA1709	0.887	0.935	1.162	1.226	0.992	1.092	1.234	1.05	1.31	1.38	1.12	1.23	1.39	two-component response regulator			1703013-1703435
LA1710	0.741	0.929	0.41	0.467	0.574	0.746	0.399	1.25	0.55	0.63	0.77	1.01	0.54	Sensory transduction histidine kinase			1703440-1704195
LA1711	1.437	0.966	3.207	3.197	1.122	1.854	2.084	0.67	2.23	2.22	0.78	1.29	1.45	PAS/PAC domain containing protein			1704173-1704895
LA1712	1.018	0.985	1.321	1.5	1.093	1.129	1.294	0.97	1.3	1.47	1.07	1.11	1.27	Signal peptidase I		SPase I; Leader peptidase I	1705062-1705541
LA1713	2.344	1.522	3.059	3.689	3.195	1.787	2.597	0.65	1.31	1.57	1.36	0.76	1.11	hypothetical protein	Bacterial transferase hexapeptide repeat; Trimeric LpxA-like		1705729-1706274
LA1714	0.576	0.71	0.157	0.307	0.423	0.571	0.127	1.23	0.27	0.53	0.73	0.99	0.22	hypothetical protein			1705619-1705741
LA1715	1.319	1.268	2.888	3.854	2.363	2.028	2.386	0.96	2.19	2.92	1.79	1.54	1.81	hypothetical protein			1706558-1707631
LA1716	0.861	0.858	0.573	0.448	0.76	0.81	0.498	1	0.67	0.52	0.88	0.94	0.58	hypothetical protein			1707727-1707861
LA1717	1.287	0.933	0.673	0.375	0.914	0.927	0.63	0.72	0.52	0.29	0.71	0.72	0.49	hypothetical protein			1707969-1708091
LA1718	0.57	0.699	0.144	0.313	0.372	0.503	0.115	1.23	0.25	0.55	0.65	0.88	0.2	hypothetical protein			1708094-1708255
LA1719	19.14	51.478	2.957	3.878	36.562	9.264	4.656	2.69	0.15	0.2	1.91	0.48	0.24	Cysteine synthase		O-acetylserine sulfhydrylase; O-acetylserine (Thiol)-lyase	1708307-1709236
LA1720	0.57	0.739	0.164	0.322	0.438	0.583	0.143	1.3	0.29	0.56	0.77	1.02	0.25	hypothetical protein			1710326-1710469
LA1721	0.849	0.922	0.73	0.821	0.818	0.799	0.784	1.09	0.86	0.97	0.96	0.94	0.92	DNA topoisomerase I		Omega-protein; Relaxing enzyme; Untwisting enzyme; Swivelase	1710779-1712620
LA1722	0.542	0.62	0.152	0.306	0.391	0.558	0.122	1.14	0.28	0.56	0.72	1.03	0.23	hypothetical protein			1712966-1713103
LA1723	0.986	0.749	0.887	0.358	0.562	0.725	0.473	0.76	0.9	0.36	0.57	0.74	0.48	hypothetical protein			1713229-1713333
LA1724	0.795	0.898	0.559	0.774	0.807	0.778	0.666	1.13	0.7	0.97	1.02	0.98	0.84	ABC-type molybdenum transport system, ATPase component/photorepair protein PhrA			1713813-1714625
LA1725	1.064	1.55	1.416	1.185	0.995	1.028	0.825	1.46	1.33	1.11	0.94	0.97	0.78	hypothetical protein			1716170-1716475
LA1726	1.049	1.071	1.111	1.241	1.079	1.075	1.201	1.02	1.06	1.18	1.03	1.02	1.14	Predicted HD family protein			1714622-1716199
LA1727	0.887	1.402	0.549	0.987	1.52	0.915	0.667	1.58	0.62	1.11	1.71	1.03	0.75	hypothetical protein			1716459-1716722
LA1728	2.186	5.853	1.161	1.132	2.891	1.454	1.184	2.68	0.53	0.52	1.32	0.67	0.54	putative outermembrane protein			1717191-1718039
LA1729	2.241	3.515	1.658	1.891	6.42	1.68	2.076	1.57	0.74	0.84	2.86	0.75	0.93	aspartate 1-decarboxylase precursor		catalyzes the formation of beta-alanine from L-aspartate	1718129-1718479
LA1730	0.929	0.993	0.965	0.858	0.765	0.772	0.726	1.07	1.04	0.92	0.82	0.83	0.78	hypothetical protein			1718491-1719024
LA1731	1.601	1.071	3.277	3.097	1.358	1.261	2.435	0.67	2.05	1.93	0.85	0.79	1.52	Lipoate-protein ligase B		Lipoate biosynthesis protein B	1719037-1719687
LA1732	4.436	1.913	7.357	3.264	2.479	2.375	4.435	0.43	1.66	0.74	0.56	0.54	1	hypothetical protein			1719757-1719900
LA1733	1.239	1.056	1.238	1.455	1.548	0.998	1.075	0.85	1	1.17	1.25	0.81	0.87	hypothetical protein			1720116-1721279
LA1734	1.036	0.998	1.271	1.74	0.876	1.081	1.189	0.96	1.23	1.68	0.85	1.04	1.15	anti-sigma F factor antagonist, putative			1721286-1722218
LA1735	1.423	0.994	3.666	3.691	1.978	2.029	2.911	0.7	2.58	2.59	1.39	1.43	2.05	Virulence factor mviN			1722222-1723817
LA1736	0.68	0.841	0.316	0.377	0.539	0.799	0.279	1.24	0.46	0.55	0.79	1.18	0.41	hypothetical protein			1723827-1724048
LA1737	0.738	0.818	0.421	0.505	0.689	0.777	0.421	1.11	0.57	0.68	0.93	1.05	0.57	hypothetical protein			1724060-1728676
LA1738	0.807	0.972	0.682	0.857	0.975	0.936	0.775	1.2	0.85	1.06	1.21	1.16	0.96	Transcriptional regulator, marR family			1728735-1729211
LA1739	0.907	1.35	0.502	0.861	2.409	1.286	0.589	1.49	0.55	0.95	2.66	1.42	0.65	hypothetical protein			1729298-1729663
LA1740	1.678	1.634	2.157	2.371	1.58	1.629	1.984	0.97	1.29	1.41	0.94	0.97	1.18	hypothetical protein			1729980-1730978
LA1741	1.307	1.148	1.372	1.384	1.107	1.304	1.552	0.88	1.05	1.06	0.85	1	1.19	putative acyltransferase			1730975-1731724
LA1742	0.558	0.663	0.174	0.32	0.472	0.533	0.164	1.19	0.31	0.57	0.85	0.96	0.29	hypothetical protein			1731822-1731983
LA1743	1.238	1.604	1.49	1.523	2.605	1.641	1.674	1.3	1.2	1.23	2.1	1.33	1.35	Chemotaxis protein methyltransferase			1732371-1733354
LA1744	0.978	1.011	1.242	1.416	0.958	1.176	1.216	1.03	1.27	1.45	0.98	1.2	1.24	protein-glutamate methylesterase			1733377-1733958
LA1745	1.114	1.048	1.322	1.105	1.178	1.154	1.407	0.94	1.19	0.99	1.06	1.04	1.26	two-component hybrid sensor and regulator			1733955-1737578
LA1746	0.96	1.091	0.93	0.968	1.279	1.001	1.061	1.14	0.97	1.01	1.33	1.04	1.11	two-component hybrid sensor and regulator			1737592-1738707
LA1747	2.128	1.362	3.358	2.475	1.65	1.84	4.332	0.64	1.58	1.16	0.78	0.86	2.04	transposase			1738969-1739514
LA1748	1.939	1.461	3.299	2.866	6.127	2.294	4.375	0.75	1.7	1.48	3.16	1.18	2.26	transposase			1739626-1739925
LA1749	1.256	1.008	2.359	1.833	1.068	1.204	2.257	0.8	1.88	1.46	0.85	0.96	1.8	transposase			1739925-1740773
LA1750	1.231	1.002	2.199	2.155	1.119	1.212	2.026	0.81	1.79	1.75	0.91	0.98	1.65	putative outermembrane protein			1740719-1741600
LA1751	0.72	0.892	0.625	0.699	0.75	0.758	0.794	1.24	0.87	0.97	1.04	1.05	1.1	hypothetical protein			1741730-1742065
LA1752	0.888	0.936	0.783	0.937	1.119	0.905	1.149	1.05	0.88	1.06	1.26	1.02	1.29	hypothetical protein			1742049-1742594
LA1753	1.675	1.508	3.647	2.472	1.816	1.689	3.227	0.9	2.18	1.48	1.08	1.01	1.93	hypothetical protein			1743393-1743857
LA1754	0.596	0.713	0.199	0.321	0.43	0.519	0.147	1.2	0.33	0.54	0.72	0.87	0.25	hypothetical protein			1743877-1743993
LA1755	0.64	0.726	0.295	0.341	0.484	0.65	0.295	1.13	0.46	0.53	0.76	1.02	0.46	hypothetical protein			1744058-1744198
LA1756	0.856	0.904	0.851	0.884	0.934	0.921	1.034	1.06	0.99	1.03	1.09	1.08	1.21	hypothetical protein			1744436-1744996
LA1757	0.822	0.883	0.71	0.809	0.783	1.028	1.128	1.07	0.86	0.98	0.95	1.25	1.37	hypothetical protein			1745026-1745658
LA1758	0.751	0.885	0.321	0.499	0.735	0.846	0.511	1.18	0.43	0.66	0.98	1.13	0.68	hypothetical protein			1745655-1748165
LA1759	1.413	1.035	2.833	2.47	1.179	1.703	3.051	0.73	2	1.75	0.83	1.21	2.16	putative outermembrane protein			1748471-1750591
LA1760	0.635	0.718	0.3	0.403	0.524	0.597	0.301	1.13	0.47	0.63	0.83	0.94	0.47	hypothetical protein			1751094-1751219
LA1761	1.263	1.201	2.049	1.817	1.275	1.391	2.23	0.95	1.62	1.44	1.01	1.1	1.77	hypothetical protein			1751309-1751746
LA1762	3.226	2.125	7.148	6.86	1.906	2.476	7.351	0.66	2.22	2.13	0.59	0.77	2.28	hypothetical protein			1751882-1753852
LA1763	1.309	1.025	2.665	2.465	0.989	1.307	3.043	0.78	2.04	1.88	0.76	1	2.32	hypothetical protein			1753922-1754791
LA1764	1.32	1.104	2.722	2.037	1.135	1.3	3.061	0.84	2.06	1.54	0.86	0.98	2.32	hypothetical protein			1754788-1756074
LA1765	1.865	1.168	4.356	3.591	1.279	1.665	3.869	0.63	2.34	1.93	0.69	0.89	2.07	Rhs family protein			1756282-1763247
LA1766	1.173	1.045	1.927	2	1.058	1.267	2.122	0.89	1.64	1.71	0.9	1.08	1.81	hypothetical protein	ABC transporter-like		1763159-1764763
LA1767	1.072	0.958	1.103	0.814	0.93	0.993	1.033	0.89	1.03	0.76	0.87	0.93	0.96	hypothetical protein			1764763-1765245
LA1768	1.151	0.912	2.364	1.994	1.028	1.352	1.558	0.79	2.05	1.73	0.89	1.17	1.35	Integrase core domain containing protein			1765453-1766256
LA1769	0.734	0.867	0.426	0.401	0.534	0.765	0.316	1.18	0.58	0.55	0.73	1.04	0.43	hypothetical protein			1766295-1766417
LA1770	0.914	0.881	0.936	0.592	0.687	0.925	0.625	0.96	1.02	0.65	0.75	1.01	0.68	transcriptional regulator, AraC family			1766629-1767801
LA1771	0.711	0.797	0.476	0.405	0.595	0.737	0.372	1.12	0.67	0.57	0.84	1.04	0.52	hypothetical protein			1767820-1768083
LA1772	1.001	0.971	1.023	1.11	0.973	1.165	1.149	0.97	1.02	1.11	0.97	1.16	1.15	hypothetical protein			1768259-1768684
LA1773	0.81	0.882	0.667	0.737	1.003	0.984	0.918	1.09	0.82	0.91	1.24	1.21	1.13	hypothetical protein			1768691-1769590
LA1774	0.964	1.29	1.09	1.286	1.25	1.337	1.413	1.34	1.13	1.33	1.3	1.39	1.47	hypothetical protein			1769615-1770235
LA1775	0.89	0.962	1.002	0.811	0.794	0.837	0.847	1.08	1.13	0.91	0.89	0.94	0.95	hypothetical protein			1771516-1771992
LA1776	1.819	3.084	1.937	2.673	2.075	1.611	2.447	1.7	1.06	1.47	1.14	0.89	1.35	hypothetical protein			1772241-1772615
LA1777	0.991	0.885	1.137	0.71	0.824	0.988	1.158	0.89	1.15	0.72	0.83	1	1.17	hypothetical protein			1773032-1773148
LA1778	0.927	0.894	1.172	0.902	0.918	0.971	1.072	0.96	1.26	0.97	0.99	1.05	1.16	hypothetical protein			1773218-1773553
LA1779	0.832	0.877	0.858	0.778	0.775	0.807	0.773	1.05	1.03	0.94	0.93	0.97	0.93	hypothetical protein			1773866-1774657
LA1780	0.761	1.247	0.273	0.526	1.052	0.682	0.308	1.64	0.36	0.69	1.38	0.9	0.4	probable ppGpp-regulated growth inhibitor suppressor ChpR/ MazE			1774993-1775229
LA1781	0.752	1.095	0.402	0.499	0.905	0.733	0.381	1.46	0.53	0.66	1.2	0.97	0.51	probable ppGpp-regulated growth inhibitor ChpA/MazF			1775223-1775564
LA1782	0.815	0.884	0.796	0.754	0.878	0.98	0.95	1.08	0.98	0.93	1.08	1.2	1.17	hypothetical protein			1775697-1776014
LA1783	0.76	0.912	0.56	0.577	0.64	0.821	0.555	1.2	0.74	0.76	0.84	1.08	0.73	hypothetical protein			1776014-1776292
LA1784	0.645	0.699	0.373	0.318	0.638	0.799	0.394	1.08	0.58	0.49	0.99	1.24	0.61	hypothetical protein			1776341-1776508
LA1785	0.693	0.804	0.562	0.514	0.557	0.725	0.469	1.16	0.81	0.74	0.8	1.05	0.68	hypothetical protein			1776505-1776669
LA1786	1.232	1.016	2.265	1.947	1.178	1.361	1.981	0.82	1.84	1.58	0.96	1.1	1.61	hypothetical protein			1776672-1777337
LA1787	0.705	0.803	0.578	0.45	0.584	0.662	0.386	1.14	0.82	0.64	0.83	0.94	0.55	hypothetical protein			1777357-1777503
LA1788	1.667	1.329	4.827	4.412	1.505	1.701	2.963	0.8	2.9	2.65	0.9	1.02	1.78	hypothetical protein			1777640-1777813
LA1789	1.723	1.406	4.082	2.848	1.489	1.802	2.685	0.82	2.37	1.65	0.86	1.05	1.56	hypothetical protein			1778542-1779003
LA1790	0.724	0.922	0.541	0.43	0.615	0.894	0.58	1.27	0.75	0.59	0.85	1.23	0.8	hypothetical protein			1779110-1779247
LA1791	0.728	0.939	0.499	0.482	0.541	0.713	0.447	1.29	0.69	0.66	0.74	0.98	0.61	hypothetical protein			1779345-1779719
LA1792	0.934	0.925	0.907	0.671	0.753	0.932	0.871	0.99	0.97	0.72	0.81	1	0.93	hypothetical protein			1779892-1779996
LA1793	1.664	3.009	2.602	1.448	5.055	2.804	2.207	1.81	1.56	0.87	3.04	1.69	1.33	hypothetical protein	Conserved hypothetical protein CHP01784; DNA-directed RNA polymerase, 35 kDa subunit, poxviral		1780307-1781197
LA1794	1.353	1.107	2.647	2.13	1.203	1.494	2.087	0.82	1.96	1.57	0.89	1.1	1.54	hypothetical protein			1781944-1782960
LA1795	0.678	0.718	0.31	0.327	0.495	0.656	0.317	1.06	0.46	0.48	0.73	0.97	0.47	hypothetical protein			1783099-1783272
LA1796	0.796	0.892	0.721	0.655	0.682	0.806	0.743	1.12	0.91	0.82	0.86	1.01	0.93	hypothetical protein			1783467-1784012
LA1797	1.023	0.995	1.388	1.783	0.841	1.14	1.297	0.97	1.36	1.74	0.82	1.11	1.27	hypothetical protein			1784013-1784210
LA1798	0.817	1.309	0.656	0.63	1.023	0.792	0.527	1.6	0.8	0.77	1.25	0.97	0.65	hypothetical protein			1784463-1784762
LA1799	0.744	1.005	0.399	0.506	0.619	0.705	0.378	1.35	0.54	0.68	0.83	0.95	0.51	hypothetical protein	Protease inhibitor I4, serpin		1784765-1785211
LA1800	2.491	1.286	4.961	4.584	2.161	2.924	4.059	0.52	1.99	1.84	0.87	1.17	1.63	hypothetical protein			1785739-1785927
LA1801	1.197	1.022	1.615	1.303	1.033	1.118	1.209	0.85	1.35	1.09	0.86	0.93	1.01	hypothetical protein			1785899-1786135
LA1802	0.835	0.986	0.673	1.135	0.931	0.689	0.666	1.18	0.81	1.36	1.11	0.83	0.8	putative nucleotidyltransferase protein			1786363-1786590
LA1803	0.805	0.868	0.962	0.784	0.65	0.75	0.768	1.08	1.2	0.97	0.81	0.93	0.95	hypothetical protein			1786580-1786819
LA1804	0.627	0.64	0.46	0.298	0.493	0.802	0.444	1.02	0.73	0.48	0.79	1.28	0.71	hypothetical protein			1786832-1786984
LA1805	0.584	0.696	0.174	0.314	0.413	0.529	0.149	1.19	0.3	0.54	0.71	0.91	0.26	hypothetical protein			1787881-1788030
LA1806	1.019	1.065	1.459	0.942	0.768	1.118	1.357	1.05	1.43	0.92	0.75	1.1	1.33	hypothetical protein			1788323-1788844
LA1807	0.658	0.76	0.287	0.356	0.48	0.604	0.216	1.16	0.44	0.54	0.73	0.92	0.33	hypothetical protein			1788885-1789154
LA1808	1.23	1.206	1.111	0.805	1.446	1.043	1.404	0.98	0.9	0.65	1.18	0.85	1.14	hypothetical protein	Conserved hypothetical protein CHP01784; DNA-directed RNA polymerase, 35 kDa subunit, poxviral		1789775-1790677
LA1809	0.714	0.887	0.593	0.561	0.754	0.735	0.504	1.24	0.83	0.79	1.06	1.03	0.71	hypothetical protein			1791794-1792441
LA1810	0.613	0.723	0.171	0.317	0.408	0.54	0.133	1.18	0.28	0.52	0.67	0.88	0.22	hypothetical protein			1792438-1792566
LA1811	1.275	0.98	2.663	1.995	1.093	1.381	2.659	0.77	2.09	1.56	0.86	1.08	2.09	Integrase core domain containing protein			1793027-1793878
LA1812	1.898	1.379	3.205	2.838	5.96	2.347	4.401	0.73	1.69	1.5	3.14	1.24	2.32	transposase			1793875-1794174
LA1813	1.482	1.182	2.909	2.983	1.19	1.282	2.32	0.8	1.96	2.01	0.8	0.87	1.57	hypothetical protein			1794413-1794952
LA1814	0.6	0.709	0.228	0.33	0.443	0.573	0.161	1.18	0.38	0.55	0.74	0.96	0.27	hypothetical protein			1796759-1796905
LA1815	1.014	1.127	1.166	1.319	1.24	1.12	1.106	1.11	1.15	1.3	1.22	1.1	1.09	hypothetical protein			1796962-1797435
LA1816	1.074	3.361	1.679	0.958	3.493	1.424	1.09	3.13	1.56	0.89	3.25	1.33	1.01	predicted transcriptional regulator, copG family			1797543-1797803
LA1817	0.781	0.922	0.48	0.41	0.638	0.733	0.401	1.18	0.61	0.52	0.82	0.94	0.51	hypothetical protein			1797491-1797652
LA1818	0.798	1.325	0.789	0.363	1.148	0.941	0.622	1.66	0.99	0.45	1.44	1.18	0.78	hypothetical protein			1797800-1797910
LA1819	1.152	1.244	3.051	2.276	1.048	1.68	1.954	1.08	2.65	1.98	0.91	1.46	1.7	hypothetical protein			1798311-1798484
LA1820	1.282	1.049	2.148	1.149	0.868	1.383	1.556	0.82	1.68	0.9	0.68	1.08	1.21	hypothetical protein	Ankyrin		1798548-1798709
LA1821	1.34	1.199	2.115	2.184	1.231	1.274	2.038	0.89	1.58	1.63	0.92	0.95	1.52	serine O-acetyltransferase			1798909-1799457
LA1822	0.701	0.801	0.401	0.361	0.562	0.675	0.316	1.14	0.57	0.51	0.8	0.96	0.45	hypothetical protein			1799560-1799703
LA1823	1.286	1.098	2.468	1.839	1.072	1.487	1.587	0.85	1.92	1.43	0.83	1.16	1.23	hypothetical protein			1799931-1800884
LA1824	0.907	0.96	1.134	1.226	0.892	1.052	1.322	1.06	1.25	1.35	0.98	1.16	1.46	hypothetical protein			1801073-1801999
LA1825	0.791	1.028	0.634	0.885	0.687	0.815	0.635	1.3	0.8	1.12	0.87	1.03	0.8	hypothetical protein			1802268-1803335
LA1826	0.553	0.654	0.152	0.3	0.441	0.559	0.136	1.18	0.27	0.54	0.8	1.01	0.25	hypothetical protein			1804600-1804821
LA1827	4.255	14.236	3.401	5.659	20.629	4.818	3.317	3.35	0.8	1.33	4.85	1.13	0.78	hypothetical protein			1803789-1804625
LA1828	0.714	0.792	0.42	0.37	0.594	0.614	0.336	1.11	0.59	0.52	0.83	0.86	0.47	hypothetical protein			1805328-1805483
LA1829	1.542	3.163	1.745	0.898	2.891	1.422	1.349	2.05	1.13	0.58	1.87	0.92	0.87	hypothetical protein			1807088-1807309
LA1830	1.902	13.576	1.542	1.914	10.14	2.089	1.996	7.14	0.81	1.01	5.33	1.1	1.05	hypothetical protein			1807306-1808220
LA1831	0.797	0.809	0.946	0.589	0.704	0.786	0.729	1.02	1.19	0.74	0.88	0.99	0.91	hypothetical protein			1808446-1808829
LA1832	0.804	0.848	0.449	0.626	0.729	0.696	0.574	1.05	0.56	0.78	0.91	0.87	0.71	hypothetical protein			1809816-1809989
LA1833	0.876	0.926	1.392	1.411	0.891	0.997	1.147	1.06	1.59	1.61	1.02	1.14	1.31	hypothetical protein			1808833-1809831
LA1834	0.562	0.679	0.176	0.313	0.429	0.537	0.153	1.21	0.31	0.56	0.76	0.96	0.27	hypothetical protein			1810153-1810284
LA1835	0.629	0.774	0.272	0.38	0.524	0.597	0.228	1.23	0.43	0.6	0.83	0.95	0.36	hypothetical protein			1810389-1810688
LA1836	1.232	1.029	2.639	2.678	1.419	1.569	2.252	0.84	2.14	2.17	1.15	1.27	1.83	hypothetical protein	Lambda repressor-like, DNA-binding; AMP-dependent synthetase and ligase		1810898-1811275
LA1837	0.935	1.29	0.717	0.825	1.152	0.852	0.769	1.38	0.77	0.88	1.23	0.91	0.82	parA family protein			1811421-1812152
LA1838	0.834	1.029	0.73	0.584	0.728	0.862	0.53	1.23	0.88	0.7	0.87	1.03	0.64	Probable chromosome partitioning protein parB			1812149-1813030
LA1839	1.005	1.571	0.674	0.712	0.936	0.778	0.562	1.56	0.67	0.71	0.93	0.77	0.56	hypothetical protein			1813445-1814590
LA1840	0.53	0.61	0.15	0.286	0.375	0.544	0.122	1.15	0.28	0.54	0.71	1.03	0.23	hypothetical protein			1814627-1814797
LA1841	1.726	1.455	3.457	2.836	1.778	1.698	2.921	0.84	2	1.64	1.03	0.98	1.69	hypothetical protein			1814979-1815443
LA1842	0.67	0.78	0.275	0.363	0.493	0.554	0.2	1.16	0.41	0.54	0.74	0.83	0.3	hypothetical protein			1815463-1815678
LA1843	0.598	0.72	0.301	0.404	0.525	0.61	0.293	1.2	0.5	0.68	0.88	1.02	0.49	hypothetical protein			1816426-1816551
LA1844	0.814	0.907	0.779	0.596	0.699	0.759	0.747	1.11	0.96	0.73	0.86	0.93	0.92	hypothetical protein			1816781-1817242
LA1845	1.095	1.158	1.771	2.229	1.073	1.17	1.697	1.06	1.62	2.04	0.98	1.07	1.55	hypothetical protein			1817603-1817713
LA1846	1.002	1.09	1.303	0.785	1.226	1.389	1.402	1.09	1.3	0.78	1.22	1.39	1.4	hypothetical protein			1817832-1818230
LA1847	0.771	0.993	0.316	0.48	0.812	0.718	0.34	1.29	0.41	0.62	1.05	0.93	0.44	hypothetical protein			1818227-1818712
LA1848	0.997	1.06	1.209	1.421	1.025	1.07	1.347	1.06	1.21	1.43	1.03	1.07	1.35	hypothetical protein	Transposase, IS4-like		1819569-1820111
LA1849	0.747	0.894	0.558	0.609	0.658	0.676	0.495	1.2	0.75	0.82	0.88	0.9	0.66	hypothetical protein	Polynucleotidyl transferase, Ribonuclease H fold; Transposase, IS4-like		1820108-1820473
LA1850	0.796	0.774	0.596	0.393	0.644	0.805	0.535	0.97	0.75	0.49	0.81	1.01	0.67	hypothetical protein			1820600-1820734
LA1851	0.623	0.844	0.194	0.361	0.45	0.615	0.163	1.35	0.31	0.58	0.72	0.99	0.26	hypothetical protein			1821274-1821957
LA1852	0.93	0.96	0.906	0.961	1.026	1.089	1.007	1.03	0.97	1.03	1.1	1.17	1.08	hypothetical protein			1821994-1823253
LA1853	2.375	1.597	3.054	2.74	3.071	2.314	2.996	0.67	1.29	1.15	1.29	0.97	1.26	hypothetical protein	Glyoxalase/bleomycin resistance protein/dioxygenase		1823379-1823819
LA1854	2.179	1.284	6.611	5.438	1.711	2.271	6.225	0.59	3.03	2.5	0.79	1.04	2.86	hypothetical protein			1824621-1826051
LA1855	3.039	3.81	4.686	5.842	4.576	2.916	3.967	1.25	1.54	1.92	1.51	0.96	1.31	flagellar hook protein			1826052-1826915
LA1856	0.546	0.702	0.149	0.317	0.39	0.568	0.126	1.29	0.27	0.58	0.71	1.04	0.23	hypothetical protein			1827711-1827881
LA1857	0.891	1.097	0.986	1.031	1.408	0.944	0.968	1.23	1.11	1.16	1.58	1.06	1.09	Ferric uptake regulation protein			1827966-1828403
LA1858	1.194	1.463	1.343	1.033	4.226	2.448	2.938	1.23	1.12	0.87	3.54	2.05	2.46	Ankyrin repeat proteins			1828892-1829437
LA1859	1.484	2.54	2.745	2.612	11.139	6.964	7.838	1.71	1.85	1.76	7.51	4.69	5.28	Catalase			1829395-1830882
LA1860	1.187	1.032	1.623	1.281	1.067	1.233	1.625	0.87	1.37	1.08	0.9	1.04	1.37	two-component hybrid sensor and regulator			1831286-1833505
LA1861	0.847	0.965	0.588	0.588	0.702	0.767	0.603	1.14	0.69	0.69	0.83	0.91	0.71	hypothetical protein	PGAP1-like		1833818-1834948
LA1862	0.771	0.823	0.528	0.615	0.674	0.769	0.489	1.07	0.68	0.8	0.87	1	0.63	tRNA/rRNA methyltransferase			1835739-1836401
LA1863	0.981	0.993	1.271	1.165	0.972	1.061	1.333	1.01	1.3	1.19	0.99	1.08	1.36	cysteinyl-tRNA synthetase		catalyzes a two-step reaction; charges a cysteine by linking its carboxyl group to the alpha-phosphate of ATP then transfers the aminoacyl-adenylate to its tRNA	1836491-1837906
LA1864	1.807	1.584	2.142	1.786	1.341	1.274	2.045	0.88	1.19	0.99	0.74	0.71	1.13	acetyl xylan esterase			1837903-1838868
LA1865	1.917	1.703	3.651	3.846	2.094	1.596	2.997	0.89	1.9	2.01	1.09	0.83	1.56	FolD bifunctional protein		methylenetetrahydrofolate dehydrogenase; methenyltetrahydrofolate cyclohydrolase	1838884-1839738
LA1866	3.062	1.842	4.493	5.691	1.853	1.365	4.66	0.6	1.47	1.86	0.61	0.45	1.52	asparaginyl-tRNA synthetase			1839820-1841127
LA1867	0.747	0.788	0.307	0.418	1.038	0.676	0.358	1.05	0.41	0.56	1.39	0.9	0.48	hypothetical protein	Tetratricopeptide region		1841527-1842318
LA1868	0.694	0.824	0.337	0.51	0.652	0.617	0.429	1.19	0.49	0.73	0.94	0.89	0.62	hypothetical protein			1843595-1843972
LA1869	0.652	0.802	0.252	0.442	0.512	0.608	0.233	1.23	0.39	0.68	0.79	0.93	0.36	hypothetical protein			1844020-1844364
LA1870	0.595	0.755	0.158	0.338	0.46	0.539	0.146	1.27	0.27	0.57	0.77	0.91	0.25	hypothetical protein			1844343-1844597
LA1871	0.57	0.68	0.153	0.304	0.424	0.526	0.132	1.19	0.27	0.53	0.74	0.92	0.23	hypothetical protein			1844862-1845008
LA1872	0.996	0.983	1.411	1.802	1.486	1.22	1.405	0.99	1.42	1.81	1.49	1.22	1.41	hypothetical protein			1845135-1845908
LA1873	2.047	1.066	3.881	2.744	1.161	2.221	2.619	0.52	1.9	1.34	0.57	1.09	1.28	hypothetical protein			1845943-1846473
LA1874	0.823	0.93	0.761	0.924	0.784	0.732	0.862	1.13	0.92	1.12	0.95	0.89	1.05	hypothetical protein			1847288-1848127
LA1875	1.282	1.046	2.631	2.664	1.246	1.482	2.278	0.82	2.05	2.08	0.97	1.16	1.78	ATP-dependent DNA helicase			1848186-1850162
LA1876	0.685	0.695	0.646	0.351	0.605	0.767	0.425	1.01	0.94	0.51	0.88	1.12	0.62	hypothetical protein			1850159-1850284
LA1877	1.456	0.988	2.264	2.093	1.247	1.998	2.618	0.68	1.55	1.44	0.86	1.37	1.8	Na(+):neurotransmitter symporter (Snf family)			1850281-1851816
LA1878	0.637	0.849	0.227	0.364	0.53	0.663	0.211	1.33	0.36	0.57	0.83	1.04	0.33	hypothetical protein			1851836-1851952
LA1879	7.941	17.084	2.503	6.032	8.735	3.943	8.364	2.15	0.32	0.76	1.1	0.5	1.05	ATPase with chaperone activity, two ATP-binding domains			1852280-1854862
LA1880	1.366	3.903	1.402	1.426	8.898	1.729	1.019	2.86	1.03	1.04	6.51	1.27	0.75	Predicted transcriptional regulator			1855009-1855434
LA1881	0.588	0.702	0.161	0.318	0.408	0.593	0.125	1.19	0.27	0.54	0.69	1.01	0.21	hypothetical protein			1856872-1856976
LA1882	0.58	0.716	0.186	0.326	0.413	0.495	0.14	1.23	0.32	0.56	0.71	0.85	0.24	hypothetical protein			1857399-1857533
LA1883	8.293	4.311	2.831	3.503	1.992	1.686	1.862	0.52	0.34	0.42	0.24	0.2	0.22	hypothetical protein			1857770-1859287
LA1884	2.345	1.812	0.907	0.696	1.072	0.959	0.664	0.77	0.39	0.3	0.46	0.41	0.28	hypothetical protein			1859306-1859659
LA1885	0.779	0.822	0.536	0.567	0.733	0.793	0.566	1.06	0.69	0.73	0.94	1.02	0.73	hypothetical protein			1859656-1860318
LA1886	1.001	0.929	1.276	1.309	0.998	1.042	0.97	0.93	1.27	1.31	1	1.04	0.97	probable anti-sigma factor antagonist			1860324-1860674
LA1887	0.938	0.819	0.92	1.017	1.05	0.91	0.994	0.87	0.98	1.08	1.12	0.97	1.06	hypothetical protein	Phosphatidate cytidylyltransferase		1860686-1861444
LA1888	1.637	1.337	1.813	1.914	1.831	1.238	1.719	0.82	1.11	1.17	1.12	0.76	1.05	GTP-binding protein LepA		Binds to the ribosome on the universally-conserved alpha-sarcin loop	1861570-1863372
LA1889	0.689	0.873	0.329	0.48	0.654	0.701	0.312	1.27	0.48	0.7	0.95	1.02	0.45	Putative 1-aminocyclopropane-1-carboxylate deaminase		ACC deaminase	1863702-1864643
LA1890	1.049	1.178	1.114	1.299	1.201	1.32	1.131	1.12	1.06	1.24	1.14	1.26	1.08	hypothetical protein	Bacterial transferase hexapeptide repeat; Trimeric LpxA-like		1865535-1866260
LA1891	1.044	1.038	1.584	0.905	1.031	1.518	1.372	0.99	1.52	0.87	0.99	1.45	1.31	hypothetical protein			1866484-1866624
LA1892	0.696	0.816	0.411	0.472	0.697	0.733	0.386	1.17	0.59	0.68	1	1.05	0.55	hypothetical protein			1866958-1867686
LA1893	0.601	0.695	0.233	0.316	0.465	0.588	0.169	1.16	0.39	0.53	0.77	0.98	0.28	hypothetical protein			1867676-1867798
LA1894	0.985	1.205	0.89	1.137	1.052	0.934	0.865	1.22	0.9	1.15	1.07	0.95	0.88	hypothetical protein			1867854-1868303
LA1895	0.954	1.229	0.864	1.087	0.877	0.899	0.834	1.29	0.91	1.14	0.92	0.94	0.87	hypothetical protein			1868278-1868508
LA1896	5.226	4.184	1.515	2.208	2.904	1.504	1.715	0.8	0.29	0.42	0.56	0.29	0.33	succinate dehydrogenase		catalyzes the reversible formation of fumarate and ubiquinol from succinate and ubiquinone	1868706-1869437
LA1897	9.224	7.008	1.521	1.995	2.74	1.465	1.721	0.76	0.16	0.22	0.3	0.16	0.19	succinate dehydrogenase		Converts succinate to fumarate as part of the TCA cycle. It is the only membrane bound enzyme in the TCA cycle	1869437-1871350
LA1898	2.514	2.466	0.529	0.621	1.506	0.951	0.571	0.98	0.21	0.25	0.6	0.38	0.23	putative cytochrome B subunit			1871369-1872049
LA1899	0.703	0.882	0.383	0.46	0.694	0.714	0.376	1.25	0.54	0.65	0.99	1.02	0.53	Aldo/keto reductase family protein			1872322-1873848
LA1900	0.864	0.915	0.656	0.632	0.852	0.959	0.623	1.06	0.76	0.73	0.99	1.11	0.72	hypothetical protein			1873838-1874302
LA1901	0.603	0.754	0.157	0.317	0.404	0.518	0.123	1.25	0.26	0.53	0.67	0.86	0.2	hypothetical protein			1874278-1874382
LA1902	1.025	0.94	1.339	1.111	1.052	1.26	1.063	0.92	1.31	1.08	1.03	1.23	1.04	hypothetical protein	Alpha/beta hydrolase		1874545-1874964
LA1903	0.779	1.03	0.575	0.67	0.704	0.942	0.582	1.32	0.74	0.86	0.9	1.21	0.75	hypothetical protein			1875036-1875419
LA1904	0.855	0.936	0.761	0.907	0.886	0.863	0.711	1.09	0.89	1.06	1.04	1.01	0.83	hypothetical protein			1875748-1876596
LA1905	1.116	0.925	1.739	1.494	1.13	1.656	2.146	0.83	1.56	1.34	1.01	1.48	1.92	putative outermembrane protein			1876606-1877943
LA1906	1.271	1.181	1.543	1.539	1.252	1.321	1.652	0.93	1.21	1.21	0.99	1.04	1.3	hypothetical protein			1878028-1878243
LA1907	0.551	0.683	0.154	0.315	0.412	0.508	0.128	1.24	0.28	0.57	0.75	0.92	0.23	hypothetical protein			1878327-1878563
LA1908	1.092	1.513	0.808	1.27	1.737	0.964	0.734	1.39	0.74	1.16	1.59	0.88	0.67	hypothetical protein	Phenylacetic acid degradation-related protein; Thioesterase superfamily		1878626-1879072
LA1909	1.151	0.797	0.77	0.398	0.672	1.369	1.116	0.69	0.67	0.35	0.58	1.19	0.97	hypothetical protein			1879491-1879607
LA1910	1.408	4.864	1.701	2.072	8.705	1.883	1.793	3.45	1.21	1.47	6.18	1.34	1.27	hypothetical protein			1879914-1880219
LA1911	1.188	1.37	0.627	0.821	1.677	1.075	0.928	1.15	0.53	0.69	1.41	0.9	0.78	D-3-phosphoglycerate dehydrogenase			1880379-1881614
LA1912	0.777	0.859	0.471	0.58	0.68	0.714	0.446	1.11	0.61	0.75	0.88	0.92	0.57	putative outermembrane protein			1881819-1882355
LA1913	0.668	0.8	0.34	0.411	0.491	0.585	0.313	1.2	0.51	0.62	0.74	0.88	0.47	hypothetical protein			1882464-1882679
LA1914	0.623	0.716	0.22	0.331	0.409	0.491	0.148	1.15	0.35	0.53	0.66	0.79	0.24	hypothetical protein			1882709-1882840
LA1915	2.101	1.637	2.981	2.846	1.648	1.617	2.526	0.78	1.42	1.35	0.78	0.77	1.2	TPR-repeat-containing proteins			1882896-1886495
LA1916	1.064	0.928	1.218	1.341	1.108	1.319	1.301	0.87	1.14	1.26	1.04	1.24	1.22	Isoamylase family protein			1886649-1887557
LA1917	1.09	0.887	0.962	0.865	1.05	1.112	0.857	0.81	0.88	0.79	0.96	1.02	0.79	hypothetical protein			1887604-1888341
LA1918	0.837	0.981	0.481	0.611	1.147	0.844	0.513	1.17	0.57	0.73	1.37	1.01	0.61	hypothetical protein			1888546-1888815
LA1919	0.711	0.991	0.265	0.442	0.724	0.697	0.29	1.39	0.37	0.62	1.02	0.98	0.41	probable regulatory protein			1888989-1890584
LA1920	8.222	3.688	1.346	1.536	1.623	1.3	1.447	0.45	0.16	0.19	0.2	0.16	0.18	RNA-binding protein			1892061-1892336
LA1921	0.619	0.677	0.263	0.322	0.427	0.587	0.246	1.09	0.42	0.52	0.69	0.95	0.4	hypothetical protein			1892652-1892834
LA1922	0.826	0.996	0.347	0.445	1.402	0.756	0.389	1.21	0.42	0.54	1.7	0.92	0.47	conserved hypothetical protein with MORN repeat			1893183-1893920
LA1923	0.771	0.893	0.521	0.818	0.719	0.642	0.498	1.16	0.68	1.06	0.93	0.83	0.65	hypothetical protein			1893062-1893190
LA1924	1.173	0.961	1.643	1.997	1.167	1.406	1.715	0.82	1.4	1.7	0.99	1.2	1.46	hypothetical protein			1894933-1896027
LA1925	0.975	0.994	1.065	0.899	0.802	0.85	1.048	1.02	1.09	0.92	0.82	0.87	1.07	Sec-independent protein translocase protein tatC			1896029-1896829
LA1926	1.073	1.357	0.801	0.96	1.536	1.149	1.23	1.26	0.75	0.89	1.43	1.07	1.15	mttA/Hcf106 family protein			1896826-1897098
LA1927	1.399	1.219	2.068	1.735	1.143	1.444	1.554	0.87	1.48	1.24	0.82	1.03	1.11	hypothetical protein			1897487-1898296
LA1928	3.043	3.43	2.497	2.985	12.225	3.667	3.252	1.13	0.82	0.98	4.02	1.21	1.07	Thioredoxin (TRX)			1898302-1898661
LA1929	1.089	1.122	0.655	0.801	1.868	0.929	0.846	1.03	0.6	0.74	1.72	0.85	0.78	cAMP-dependent protein kinase regulatory chain			1898684-1900843
LA1930	1.322	1.113	0.646	0.809	1.008	0.865	0.666	0.84	0.49	0.61	0.76	0.65	0.5	Acyl-CoA dehydrogenase			1900861-1901991
LA1931	1.794	1.33	2.156	2.495	1.262	1.56	2.41	0.74	1.2	1.39	0.7	0.87	1.34	putative outermembrane protein			1902031-1903209
LA1932	0.883	0.92	0.638	0.774	0.799	0.856	0.919	1.04	0.72	0.88	0.9	0.97	1.04	hypothetical protein	Amino acid-binding ACT		1903315-1903926
LA1933	1.632	1.311	4.889	4.48	1.904	1.84	2.869	0.8	3	2.75	1.17	1.13	1.76	tetracycline resistance protein			1904646-1905983
LA1934	1.209	1.118	1.422	1.377	1.826	1.056	1.136	0.92	1.18	1.14	1.51	0.87	0.94	hypothetical protein			1906026-1906427
LA1935	0.832	1.198	0.401	0.628	0.777	0.765	0.416	1.44	0.48	0.75	0.93	0.92	0.5	conserved hypothetical protein with UVR motif			1906471-1907043
LA1936	1.677	1.698	2.686	2.331	1.299	1.421	2.328	1.01	1.6	1.39	0.77	0.85	1.39	Predicted hydrolase or acyltransferase, alpha/beta hydrolase superfamily			1907103-1908974
LA1937	3.177	1.356	8.378	9.762	1.677	3.614	9.907	0.43	2.64	3.07	0.53	1.14	3.12	predicted transcriptional regulator, copG family			1910320-1910877
LA1938	0.582	0.779	0.176	0.324	0.449	0.678	0.162	1.34	0.3	0.56	0.77	1.16	0.28	hypothetical protein			1911293-1911430
LA1939	1.202	1.818	0.784	0.849	1.067	0.764	0.742	1.51	0.65	0.71	0.89	0.64	0.62	putative outermembrane protein			1911998-1912477
LA1940	0.636	0.801	0.233	0.384	0.556	0.569	0.21	1.26	0.37	0.6	0.87	0.89	0.33	hypothetical protein			1912580-1912735
LA1941	1.192	0.997	1.879	2.69	1.503	1.128	1.822	0.84	1.58	2.26	1.26	0.95	1.53	hypothetical protein			1913206-1913607
LA1942	0.803	0.874	0.69	0.803	0.609	0.663	0.705	1.09	0.86	1	0.76	0.83	0.88	hypothetical protein			1913929-1914273
LA1943	1.023	0.962	2.035	1.706	0.796	1.129	1.504	0.94	1.99	1.67	0.78	1.1	1.47	hypothetical protein			1914587-1914703
LA1944	3.409	1.664	11.628	14.56	1.844	5.594	7.39	0.49	3.41	4.27	0.54	1.64	2.17	putative lipoprotein			1914832-1915029
LA1945	0.693	0.788	0.468	0.559	0.677	0.694	0.423	1.14	0.68	0.81	0.98	1	0.61	hypothetical protein			1915443-1916042
LA1946	0.761	0.887	0.607	0.686	0.799	0.941	0.647	1.17	0.8	0.9	1.05	1.24	0.85	putative outermembrane protein			1915993-1916502
LA1947	1.26	1.356	1.14	1.272	1.256	1.128	0.963	1.08	0.9	1.01	1	0.9	0.76	putative outermembrane protein			1916507-1917715
LA1948	0.817	1.204	0.341	0.535	1.282	0.831	0.426	1.47	0.42	0.65	1.57	1.02	0.52	two-component response regulator			1917732-1918220
LA1949	1.008	0.932	1.883	1.409	0.891	1.111	1.078	0.92	1.87	1.4	0.88	1.1	1.07	hypothetical protein			1918291-1919403
LA1950	1.991	7.623	1.045	2.068	6.039	1.755	1.793	3.83	0.52	1.04	3.03	0.88	0.9	hypothetical protein			1919667-1920227
LA1951	2.561	2.142	1.725	1.645	0.971	1.866	1.61	0.84	0.67	0.64	0.38	0.73	0.63	Enolase		2-phosphoglycerate dehydratase; 2-phospho-D- glycerate hydro-lyase	1920897-1922195
LA1952	0.841	0.913	0.451	0.497	0.692	0.706	0.402	1.09	0.54	0.59	0.82	0.84	0.48	hypothetical protein			1922282-1922476
LA1953	5.134	9.369	1.341	2.283	9.676	3.572	1.846	1.82	0.26	0.44	1.88	0.7	0.36	ATP-dependent Clp protease, proteolytic subunit			1923122-1923562
LA1954	0.853	1.304	0.452	0.53	1.06	0.906	0.483	1.53	0.53	0.62	1.24	1.06	0.57	hypothetical protein			1923576-1923932
LA1955	0.85	0.931	0.631	0.766	0.811	0.93	0.799	1.1	0.74	0.9	0.95	1.09	0.94	Predicted hydrolase or acyltransferase, alpha/beta hydrolase superfamily			1923956-1924966
LA1956	0.921	0.979	0.728	0.772	1.122	1.131	0.819	1.06	0.79	0.84	1.22	1.23	0.89	hypothetical protein			1924977-1925534
LA1957	0.875	0.978	0.624	0.702	0.712	0.778	0.624	1.12	0.71	0.8	0.81	0.89	0.71	putative lipoprotein			1925509-1926084
LA1958	2.035	1.771	3.822	4.01	3.018	1.946	3.176	0.87	1.88	1.97	1.48	0.96	1.56	putative outermembrane protein			1926248-1926919
LA1959	0.936	1.061	0.883	1.063	1.065	0.807	0.93	1.13	0.94	1.14	1.14	0.86	0.99	probable glutamine amidotransferase			1926916-1927665
LA1960	2.3	2.187	1.799	2.06	2.322	1.503	1.687	0.95	0.78	0.9	1.01	0.65	0.73	translocase			1927770-1930502
LA1961	0.717	0.855	0.325	0.414	0.662	0.642	0.3	1.19	0.45	0.58	0.92	0.9	0.42	hypothetical protein			1930526-1930963
LA1962	1.04	1.288	0.78	0.926	5.469	1.246	0.82	1.24	0.75	0.89	5.26	1.2	0.79	hypothetical protein			1931064-1931441
LA1963	1.398	1.151	3.245	3.699	1.697	1.672	2.157	0.82	2.32	2.65	1.21	1.2	1.54	outer membrane protein precursor CzcC			1931541-1932995
LA1964	1.036	0.939	1.502	0.906	1.04	1.119	1.256	0.91	1.45	0.87	1	1.08	1.21	cation efflux system membrane protein			1933568-1934014
LA1965	4.941	1.919	11.379	8.43	1.719	3.497	7.946	0.39	2.3	1.71	0.35	0.71	1.61	putative outermembrane protein			1934004-1934750
LA1966	1.439	1.129	2.825	2.614	1.399	1.68	2.697	0.78	1.96	1.82	0.97	1.17	1.87	cation efflux system protein			1934756-1938085
LA1967	1.461	1.094	3.096	3.059	1.156	1.569	2.611	0.75	2.12	2.09	0.79	1.07	1.79	cation efflux system protein			1938620-1941940
LA1968	1.655	2.264	2.136	2.203	1.038	1.232	2.25	1.37	1.29	1.33	0.63	0.74	1.36	putative outermembrane protein			1942469-1944124
LA1969	0.537	0.635	0.158	0.3	0.408	0.599	0.125	1.18	0.29	0.56	0.76	1.12	0.23	hypothetical protein			1944290-1944397
LA1970	0.778	0.903	0.618	0.668	0.707	0.765	0.506	1.16	0.79	0.86	0.91	0.98	0.65	Poly(A) polymerase			1945541-1946839
LA1971	0.692	0.835	0.286	0.411	0.537	0.657	0.261	1.21	0.41	0.59	0.78	0.95	0.38	hypothetical protein			1946832-1947233
LA1972	0.975	0.946	1.215	1.128	0.889	0.982	1.012	0.97	1.25	1.16	0.91	1.01	1.04	ribonuclease H-like protein			1947579-1947968
LA1973	0.597	0.695	0.211	0.322	0.498	0.558	0.214	1.16	0.35	0.54	0.83	0.93	0.36	hypothetical protein			1947965-1948282
LA1974	0.921	0.95	0.861	1.172	1.18	0.97	0.889	1.03	0.93	1.27	1.28	1.05	0.97	arginine-tRNA-protein transferase			1948666-1949439
LA1975	1.023	1.147	0.716	0.903	1.081	1.003	0.834	1.12	0.7	0.88	1.06	0.98	0.82	3-oxoacyl-(acyl carrier protein) reductase			1949500-1950240
LA1976	0.586	0.696	0.173	0.315	0.416	0.555	0.144	1.19	0.3	0.54	0.71	0.95	0.25	hypothetical protein			1949409-1949516
LA1977	1.498	1.245	1.708	1.68	1.433	1.343	1.374	0.83	1.14	1.12	0.96	0.9	0.92	oxidoreductase, FAD-binding			1950259-1951761
LA1978	0.877	0.857	0.891	0.757	0.844	1.074	0.811	0.98	1.02	0.86	0.96	1.22	0.92	hypothetical protein			1951762-1953243
LA1979	1.161	1.087	1.864	1.573	1.138	3.574	1.802	0.94	1.61	1.35	0.98	3.08	1.55	Putative glycosyl transferase			1953262-1954395
LA1980	0.813	0.923	0.656	0.705	0.782	0.818	0.701	1.14	0.81	0.87	0.96	1.01	0.86	hypothetical protein			1954740-1955414
LA1981	0.814	0.87	0.743	0.658	0.85	0.937	0.694	1.07	0.91	0.81	1.04	1.15	0.85	hypothetical protein			1956255-1957877
LA1982	1.073	1	1.657	1.338	1.197	1.184	1.444	0.93	1.54	1.25	1.12	1.1	1.35	hypothetical protein			1957881-1959866
LA1983	0.741	0.857	0.34	0.486	0.62	0.642	0.415	1.16	0.46	0.66	0.84	0.87	0.56	hypothetical protein	EAL		1961776-1963050
LA1984	0.788	0.977	0.532	0.658	0.948	0.761	0.638	1.24	0.68	0.84	1.2	0.97	0.81	hypothetical protein			1959977-1961794
LA1985	1.082	1.203	1.108	1.283	1.159	0.955	1.143	1.11	1.02	1.19	1.07	0.88	1.06	hypothetical protein			1964315-1965427
LA1986	1.989	2.102	1.593	1.731	2.661	1.475	2.254	1.06	0.8	0.87	1.34	0.74	1.13	inosine-5'-monophosphate dehydrogenase		IMP dehydrogenase; IMPDH; IMPD	1965498-1967024
LA1987	1.13	1.065	1.109	0.985	1.471	1.138	1.32	0.94	0.98	0.87	1.3	1.01	1.17	putative outermembrane protein			1967025-1967807
LA1988	0.888	0.841	0.81	0.694	0.855	1.181	0.866	0.95	0.91	0.78	0.96	1.33	0.98	hypothetical protein	Protein of unknown function DUF558, methyltransferase predicted		1967816-1968508
LA1989	1.15	1.433	1.313	1.15	2.238	1.264	1.346	1.25	1.14	1	1.95	1.1	1.17	putative outermembrane protein			1968498-1968782
LA1990	0.798	0.885	0.451	0.415	0.78	0.799	0.43	1.11	0.57	0.52	0.98	1	0.54	hypothetical protein			1969210-1969347
LA1991	1.295	1.209	1.388	1.519	1.29	1.413	1.5	0.93	1.07	1.17	1	1.09	1.16	thiamine-phosphate pyrophosphorylase			1969358-1970002
LA1992	1.615	1.438	1.432	1.798	2.691	1.383	1.618	0.89	0.89	1.11	1.67	0.86	1	putative UDP-N-acetyl-D-mannosamine transferase			1970057-1970884
LA1993	0.625	0.703	0.278	0.333	0.594	0.758	0.38	1.12	0.44	0.53	0.95	1.21	0.61	hypothetical protein			1971073-1971219
LA1994	0.607	0.684	0.306	0.353	0.492	0.599	0.296	1.13	0.5	0.58	0.81	0.99	0.49	hypothetical protein			1971602-1971769
LA1995	1.459	1.099	2.135	2.706	1.383	1.458	2.251	0.75	1.46	1.85	0.95	1	1.54	Lysyl-tRNA synthetase		similar to lysine-tRNA ligase (EC 6.1.1.6) lysS - Bacillus subtilis	1971908-1973395
LA1996	1.027	1.043	1.289	1.474	1.265	1.052	1.254	1.02	1.26	1.44	1.23	1.02	1.22	hypothetical protein			1973404-1974054
LA1997	1.408	1.004	2.521	2.395	1.313	1.556	2.65	0.71	1.79	1.7	0.93	1.11	1.88	cellulose synthase catalytic subunit-like protein			1974104-1976284
LA1998	1.243	1.053	3.388	2.542	1.202	1.88	2.254	0.85	2.73	2.05	0.97	1.51	1.81	polysaccharide deacetylase			1976495-1977397
LA1999	1.324	1.987	1.884	2.14	1.957	1.283	1.643	1.5	1.42	1.62	1.48	0.97	1.24	hypothetical protein			1977418-1977888
[truncated: 2,728 more rows]
