# Supplementary material for: Transcriptional Responses of Leptospira interrogans to Host Innate Immunity: Significant Changes in Metabolism, Oxygen Tolerance, and Outer Membrane
Source: PLoS Negl Trop Dis. 2010 Oct 26;4(10):e857. doi: 10.1371/journal.pntd.0000857 (PMC2964297; doi:10.1371/journal.pntd.0000857)
Supplement: Table S3 — Catalog and evolutionary analysis of all leptospiral specific transcription factors. (0.08 MB ZIP) [file pntd.0000857.s003.zip › Table S3.xls]

## Sheet: AraC_whole
	lbf	LBF_2712	HTH_AraC	314	358	362
	lbi	LEPBI_I2799	HTH_AraC	314	358	362
	lbi	LEPBI_I0755	HTH_AraC	323	368	372
	lbf	LBF_0732	HTH_AraC	323	368	372
	lbf	LBF_2836	HTH_AraC	316	361	368
	lbi	LEPBI_I2935	HTH_AraC	316	361	368
	lbf	LBF_2729	HTH_AraC	317	362	365
	lbi	LEPBI_I2820	HTH_AraC	317	362	365
	lbf	LBF_1176	7TMR-DISM_7TM+HTH_AraC	422	467	474
	lbi	LEPBI_I1222	7TMR-DISM_7TM+HTH_AraC	386	431	438
	lbf	LBF_2429	7TMR-DISM_7TM+HTH_AraC	479	524	530
	lbi	LEPBI_I2504	7TMR-DISM_7TM+HTH_AraC	368	413	419
	lbf	LBF_5022	HTH_AraC	323	368	374
	lbi	LEPBI_p0023	HTH_AraC	323	368	374
	lil	LA3986	7TMR-DISMED2+7TMR-DISM_7TM+HTH_AraC	482	527	534
	lic	LIC13185	7TMR-DISMED2+7TMR-DISM_7TM+HTH_AraC	482	527	534
	lbf	LBF_2438	Response_reg+HTH_AraC	202	247	255
	lbi	LEPBI_I2515	Response_reg+HTH_AraC	202	247	255
	lbf	LBF_2928	7TMR-DISMED2+7TMR-DISM_7TM+HTH_AraC	468	513	522
	lbi	LEPBI_I3033	7TMR-DISMED2+7TMR-DISM_7TM+HTH_AraC	503	548	557
	lbj	LBJ_2951	7TMR-DISMED2+7TMR-DISM_7TM+HTH_AraC	482	527	540
	lbl	LBL_0113	7TMR-DISMED2+7TMR-DISM_7TM+HTH_AraC	482	527	540
	lil	LA4269	7TMR-DISMED2+7TMR-DISM_7TM+HTH_AraC	485	530	543
	lic	LIC13415	7TMR-DISMED2+7TMR-DISM_7TM+HTH_AraC	485	530	543
	lil	LB131	HTH_AraC	305	350	369
	lic	LIC20105	HTH_AraC	305	350	369
	lil	LA3914	HTH_AraC	317	362	386
	lic	LIC13126	HTH_AraC	317	362	386
	lil	LB228	HTH_AraC	326	371	410
	lic	LIC20178	HTH_AraC	339	384	423
	lbl	LBL_4073	HTH_AraC	322	367	400
	lil	LA3133	HTH_AraC	329	374	393
	lic	LIC10975	HTH_AraC	329	374	393
	lil	LB130	HTH_AraC	330	375	381
	lic	LIC20104	HTH_AraC	343	388	394
	lbl	LBL_4076	HTH_AraC	327	372	379
	lil	LA1770	HTH_AraC	330	375	390
	lbl	LBL_0695	HTH_AraC	328	373	401
	lbj	LBJ_2414	HTH_AraC	328	360	375
	lbf	LBF_0127	AraC_N+HTH_AraC+HTH_AraC	242	286	295
	lbi	LEPBI_I0127	AraC_N+HTH_AraC+HTH_AraC	242	286	295
	lbf	LBF_2892	HTH_AraC+HTH_AraC	251	295	298
	lbi	LEPBI_I2996	HTH_AraC+HTH_AraC	251	292	298
	lbi	LEPBI_I1427	HTH_AraC	202	245	262
	lbf	LBF_0386	HTH_AraC	222	267	270
	lbi	LEPBI_I0398	HTH_AraC	222	267	270
	lbf	LBF_2413	HTH_AraC+HTH_AraC	215	260	271
	lbi	LEPBI_I2488	HTH_AraC+HTH_AraC	215	260	271
	lbf	LBF_1390	HTH_AraC	215	260	274
	lbi	LEPBI_I1443	HTH_AraC	215	260	274
	lbf	LBF_2653	HTH_AraC	156	199	270
	lbi	LEPBI_I2737	HTH_AraC	156	199	270
	lbf	LBF_2544	HTH_AraC+AraC_E_bind	64	108	289
	lbi	LEPBI_I2624	HTH_AraC+AraC_E_bind	64	108	289
	lbf	LBF_4131	HTH_AraC+DNA_binding_1	13	59	286
	lbi	LEPBI_II0134	HTH_AraC+DNA_binding_1	13	59	286
	lbj	LBJ_2922	HTH_AraC+HTH_AraC+DNA_binding_1	61	105	282
	lil	LA4251	HTH_AraC+DNA_binding_1	9	55	276
	lic	LIC13402	HTH_AraC+DNA_binding_1	9	55	276
LA3986
LA4269
LB131
LA3914
LB228
LA3133
LB130
LA1770
LA4251

## Sheet: AraC_dbd
				from	to		whole
	lil	LB130	HTH_AraC	330	375		381
	lic	LIC20104	HTH_AraC	343	388		394
	lbl	LBL_4076	HTH_AraC	327	372		379
	lil	LA1770	HTH_AraC	330	375		390
	lbl	LBL_0695	HTH_AraC	328	373		401
	lbj	LBJ_2414	HTH_AraC	328	360		375
	lbl	LBL_4073	HTH_AraC	322	367		400
	lil	LB228	HTH_AraC	326	371		410
	lic	LIC20178	HTH_AraC	339	384		423
	lil	LA3133	HTH_AraC	329	374		393
	lic	LIC10975	HTH_AraC	329	374		393
	lil	LB131	HTH_AraC	305	350		369
	lic	LIC20105	HTH_AraC	305	350		369
	lil	LA3914	HTH_AraC	317	362		386
	lic	LIC13126	HTH_AraC	317	362		386
	lbf	LBF_1176	7TMR-DISM_7TM+HTH_AraC	422	467		474
	lbi	LEPBI_I1222	7TMR-DISM_7TM+HTH_AraC	386	431		438
	lbf	LBF_2729	HTH_AraC	317	362		365
	lbi	LEPBI_I2820	HTH_AraC	317	362		365
	lbf	LBF_2928	HTH_AraC	468	513		522
	lbi	LEPBI_I3033	HTH_AraC	503	548		557
	lbj	LBJ_2951	7TMR-DISMED2+7TMR-DISM_7TM+HTH_AraC	482	527		540
	lbl	LBL_0113	7TMR-DISMED2+7TMR-DISM_7TM+HTH_AraC	482	527		540
	lil	LA4269	7TMR-DISMED2+7TMR-DISM_7TM+HTH_AraC	485	530		543
	lic	LIC13415	7TMR-DISMED2+7TMR-DISM_7TM+HTH_AraC	485	530		543
	lbf	LBF_2712	HTH_AraC	314	358		362
	lbi	LEPBI_I2799	HTH_AraC	314	358		362
	lbf	LBF_2544	HTH_AraC+AraC_E_bind	64	108		289
	lbi	LEPBI_I2624	HTH_AraC+AraC_E_bind	64	108		289
	lbf	LBF_2836	HTH_AraC	316	361		368
	lbi	LEPBI_I2935	HTH_AraC	316	361		368
	lbf	LBF_5022	HTH_AraC	323	368		374
	lbi	LEPBI_p0023	HTH_AraC	323	368		374
	lbf	LBF_2429	7TMR-DISM_7TM+HTH_AraC	479	524		530
	lbi	LEPBI_I2504	7TMR-DISM_7TM+HTH_AraC	368	413		419
	lbi	LEPBI_I0755	HTH_AraC	323	368		372
	lbf	LBF_0732	HTH_AraC	323	368		372
	lbf	LBF_2438	Response_reg+HTH_AraC	202	247		255
	lbi	LEPBI_I2515	Response_reg+HTH_AraC	202	247		255
	lil	LA3986	7TMR-DISMED2+7TMR-DISM_7TM+HTH_AraC	482	527		534
	lic	LIC13185	HTH_AraC	482	527		534
	lbf	LBF_0127	AraC_N+HTH_AraC+HTH_AraC	242	286		295
	lbi	LEPBI_I0127	AraC_N+HTH_AraC+HTH_AraC	242	286		295
	lbf	LBF_2892	HTH_AraC+HTH_AraC	251	295		298
	lbi	LEPBI_I2996	HTH_AraC+HTH_AraC	251	292		298
	lbj	LBJ_2922	HTH_AraC+HTH_AraC+DNA_binding_1	61	105		282
	lbf	LBF_1390	HTH_AraC	215	260		274
	lbi	LEPBI_I1443	HTH_AraC	215	260		274
	lbf	LBF_2413	HTH_AraC+HTH_AraC	215	260		271
	lbi	LEPBI_I2488	HTH_AraC+HTH_AraC	215	260		271
	lbi	LEPBI_I1427	HTH_AraC	202	245		262
	lbf	LBF_0386	HTH_AraC	222	267		270
	lbi	LEPBI_I0398	HTH_AraC	222	267		270
	lbf	LBF_2653	HTH_AraC	156	199		270
	lbi	LEPBI_I2737	HTH_AraC	156	199		270
	lbf	LBF_2892	HTH_AraC+HTH_AraC	251	295		298
	lbi	LEPBI_I2996	HTH_AraC+HTH_AraC	251	292		298
	lbf	LBF_0127	AraC_N+HTH_AraC+HTH_AraC	242	286		295
	lbi	LEPBI_I0127	AraC_N+HTH_AraC+HTH_AraC	242	286		295
	lbf	LBF_2413	HTH_AraC+HTH_AraC	215	260		271
	lbi	LEPBI_I2488	HTH_AraC+HTH_AraC	215	260		271
	lbf	LBF_4131	HTH_AraC+DNA_binding_1	13	59		286
	lbi	LEPBI_II0134	HTH_AraC+DNA_binding_1	13	59		286
	lbj	LBJ_2922	HTH_AraC+HTH_AraC+DNA_binding_1	61	105		282
	lil	LA4251	HTH_AraC+DNA_binding_1	9	55		276
	lic	LIC13402	HTH_AraC+DNA_binding_1	9	55		276

## Sheet: Fis
	lbj	LBJ_0014	Sigma54_activat+HTH_8	Fis	HTH_8	242	282	297
	lbl	LBL_0014	Sigma54_activat+HTH_8	Fis	HTH_8	242	282	297
	lil	LA0013	Sigma54_activat+HTH_8	Fis	HTH_8	242	282	297
	lic	LIC10013	Sigma54_activat+HTH_8	Fis	HTH_8	242	282	297
	lbf	LBF_0014	Sigma54_activat+HTH_8	Fis	HTH_8	249	289	295
	lbi	LEPBI_I0011	Sigma54_activat+HTH_8	Fis	HTH_8	249	289	295
	lbf	LBF_1604	Response_reg+Sigma54_activat+HTH_8	Fis	HTH_8	400	440	450
	lbi	LEPBI_I1654	Response_reg+Sigma54_activat+HTH_8	Fis	HTH_8	400	440	450
	lbj	LBJ_1442	Response_reg+Sigma54_activat+HTH_8	Fis	HTH_8	396	436	446
	lil	LA2400	Response_reg+Sigma54_activat+HTH_8	Fis	HTH_8	398	438	448
	lbl	LBL_1666	Response_reg+Sigma54_activat+HTH_8	Fis	HTH_8	396	436	446
	lic	LIC11549	Response_reg+Sigma54_activat+HTH_8	Fis	HTH_8	398	438	448
	lbf	LBF_0247	GAF+Sigma54_activat+HTH_8	Fis	HTH_8	451	488	498
	lbi	LEPBI_I0254	GAF+Sigma54_activat+HTH_8	Fis	HTH_8	451	488	498
	lbf	LBF_4267	HTH_8	Fis	HTH_8	403	443	446
	lbi	LEPBI_II0281	HTH_8	Fis	HTH_8	403	443	446
	lbj	LBJ_4263	HTH_8	Fis	HTH_8	413	453	456
	lbl	LBL_4277	HTH_8	Fis	HTH_8	413	453	456
	lil	LB364	HTH_8	Fis	HTH_8	413	453	456
	lic	LIC20273	HTH_8	Fis	HTH_8	413	453	456
	lil	LA0146	GAF+GAF+Sigma54_activat+HTH_8	Fis	HTH_8	655	695	699
	lic	LIC10132	GAF+GAF+Sigma54_activat+HTH_8	Fis	HTH_8	655	695	699
	lbj	LBJ_0129	GAF+GAF+Sigma54_activat+HTH_8	Fis	HTH_8	655	695	699
	lbl	LBL_2954	GAF+GAF+Sigma54_activat+HTH_8	Fis	HTH_8	655	695	699
	lbf	LBF_0547	GAF+GAF+Sigma54_activat+HTH_8	Fis	HTH_8	661	701	705
	lbi	LEPBI_I0566	GAF+GAF+Sigma54_activat+HTH_8	Fis	HTH_8	661	701	705
	lbf	LBF_0997	HTH_8	Fis	HTH_8	270	310	401
	lbi	LEPBI_I1031	HTH_8	Fis	HTH_8	270	310	401
	lbj	LBJ_0729	HTH_8	Fis	HTH_8	267	307	391
	lbl	LBL_2350	HTH_8	Fis	HTH_8	267	307	391
	lil	LA1022	HTH_8	Fis	HTH_8	267	307	387
	lic	LIC12635	HTH_8	Fis	HTH_8	267	307	387
LA0013
LA2400
LB364
LA0146
LA1022

## Sheet: LuxR
						from	to	whole
	lbf	LBF_2449	Response_reg+GerE	LuxR	GerE	149	206	212
	lbi	LEPBI_I2526	Response_reg+GerE	LuxR	GerE	149	206	212
	lbf	LBF_4088	Response_reg+GerE	LuxR	GerE	155	212	218
	lbi	LEPBI_II0090	Response_reg+GerE	LuxR	GerE	155	212	218
	lbj	LBJ_0352	Response_reg+GerE	LuxR	GerE	156	213	221
	lbl	LBL_2725	Response_reg+GerE	LuxR	GerE	156	213	221
	lil	LA3869	Response_reg+GerE	LuxR	GerE	158	215	223
	lic	LIC13088	Response_reg+GerE	LuxR	GerE	158	215	223
	lbj	LBJ_0766	Response_reg+GerE	LuxR	GerE	163	220	233
	lbl	LBL_2312	Response_reg+GerE	LuxR	GerE	163	220	233
	lil	LA0816	Response_reg+GerE	LuxR	GerE	163	220	233
	lic	LIC12807	Response_reg+GerE	LuxR	GerE	163	220	233
	lbf	LBF_2717	GerE	LuxR	GerE	319	359	382
	lbi	LEPBI_I2806	GerE	LuxR	GerE	319	359	382
	lbf	LBF_0604	GerE	LuxR	GerE	106	163	172
	lil	LA4130	GerE	LuxR	GerE	109	166	175
	lic	LIC13292	GerE	LuxR	GerE	109	166	175
	lbf	LBF_0177	Response_reg+GerE	LuxR	GerE	151	208	223
	lbi	LEPBI_I0182	Response_reg+GerE	LuxR	GerE	151	208	223
	lbf	LBF_2270	Response_reg+GerE	LuxR	GerE	148	200	206
	lbi	LEPBI_I2339	Response_reg+GerE	LuxR	GerE	148	200	206
	lbf	LBF_3046	Response_reg+GerE	LuxR	GerE	135	192	198
	lbi	LEPBI_I3155	Response_reg+GerE	LuxR	GerE	135	192	198
LA3869
LA0816
LA4130

## Sheet: ArsR
						from	to	whole
	lbj	LBJ_0690	HTH_5	ArsR	HTH_5	20	66	128
	lbl	LBL_2389	HTH_5	ArsR	HTH_5	20	66	128
	lil	LA3531	HTH_5	ArsR	HTH_5	18	64	126
	lic	LIC10666	HTH_5	ArsR	HTH_5	18	64	126
	lbf	LBF_3231	HTH_5	ArsR	HTH_5	20	66	120
	lbi	LEPBI_I3345	HTH_5	ArsR	HTH_5	20	66	120
	lbf	LBF_2786	HTH_5	ArsR	HTH_5	13	59	116
	lbi	LEPBI_I2885	HTH_5	ArsR	HTH_5	13	59	116
	lbf	LBF_0411	HTH_5	ArsR	HTH_5	22	69	114
	lbi	LEPBI_I0430	HTH_5	ArsR	HTH_5	13	60	105
	lbj	LBJ_0265	HTH_5+AHSA1	ArsR	HTH_5	15	62	264
	lbl	LBL_2815	HTH_5+AHSA1	ArsR	HTH_5	15	62	264
	lbi	LEPBI_I0212	HTH_5	ArsR	HTH_5	17	64	114
	lbf	LBF_0207	HTH_5	ArsR	HTH_5	12	63	114
	lbj	LBJ_0848	HTH_5	ArsR	HTH_5	22	69	118
	lbl	LBL_2234	HTH_5	ArsR	HTH_5	22	69	108
	lil	LA1091	HTH_5	ArsR	HTH_5	22	69	116
	lic	LIC12582	HTH_5	ArsR	HTH_5	22	69	116
	lbf	LBF_4230	HTH_5	ArsR	HTH_5	13	59	107
	lbi	LEPBI_II0242	HTH_5	ArsR	HTH_5	13	59	107
	lbl	LBL_0343	HTH_5	ArsR	HTH_5	3	45	103
	lbj	LBJ_2727	HTH_5	ArsR	HTH_5	1	87	103
	lil	LA4259	HTH_5	ArsR	HTH_5	15	57	117
	lic	LIC13408	HTH_5	ArsR	HTH_5	15	57	117
	lbf	LBF_1190	HTH_5	ArsR	HTH_5	34	81	120
	lbi	LEPBI_I1241	HTH_5	ArsR	HTH_5	34	81	120
	lbf	LBF_2770	HTH_5	ArsR	HTH_5	25	72	113
	lbi	LEPBI_I2871	HTH_5	ArsR	HTH_5	23	70	111
	lbf	LBF_1931	HTH_5	ArsR	HTH_5	24	70	99
	lbi	LEPBI_I1981	HTH_5	ArsR	HTH_5	24	70	99
	lbj	LBJ_1299	HTH_5	ArsR	HTH_5	25	71	99
	lic	LIC11617	HTH_5	ArsR	HTH_5	25	71	99
	lbl	LBL_1524	HTH_5	ArsR	HTH_5	25	71	99
	lil	LA2325	HTH_5	ArsR	HTH_5	25	71	99
LA3531
LA1091
LA4259
LA2325

## Sheet: TetR_whole
	lbf	LBF_0863	TetR_N	TetR	TetR_N	23	69	213
	lbi	LEPBI_I0895	TetR_N	TetR	TetR_N	40	86	230
	lbf	LBF_5004	TetR_N	TetR	TetR_N	14	60	195
	lbi	LEPBI_p0005	TetR_N	TetR	TetR_N	14	60	195
	lbf	LBF_2408	TetR_N	TetR	TetR_N	30	76	217
	lbi	LEPBI_I2482	TetR_N	TetR	TetR_N	30	76	217
	lbf	LBF_2943	TetR_N	TetR	TetR_N	48	94	240
	lbi	LEPBI_I3048	TetR_N	TetR	TetR_N	0	45	191
	lbf	LBF_2931	TetR_N	TetR	TetR_N	19	65	207
	lbi	LEPBI_I3036	TetR_N	TetR	TetR_N	19	65	207
	lil	LA0455	TetR_N	TetR	TetR_N	18	64	203
	lic	LIC10395	TetR_N	TetR	TetR_N	18	64	203
	lbf	LBF_2401	TetR_N+TetR_C	TetR	TetR_N	18	64	220
	lbi	LEPBI_I2474	TetR_N+TetR_C	TetR	TetR_N	18	64	220
	lbf	LBF_5042	TetR_N	TetR	TetR_N	4	50	186
	lbi	LEPBI_p0047	TetR_N	TetR	TetR_N	4	50	186
	lbf	LBF_2334	TetR_N	TetR	TetR_N	23	69	197
	lbi	LEPBI_I2403	TetR_N	TetR	TetR_N	23	69	197
	lbf	LBF_2409	TetR_N	TetR	TetR_N	31	77	220
	lbi	LEPBI_Ia2473	TetR_N	TetR	TetR_N	31	77	220
	lbf	LBF_3038	TetR_N	TetR	TetR_N	21	67	206
	lbi	LEPBI_I3147	TetR_N	TetR	TetR_N	21	67	206
	lbf	LBF_2372	TetR_N	TetR	TetR_N	33	74	237
	lbi	LEPBI_I2444	TetR_N	TetR	TetR_N	33	74	237
	lbf	LBF_4038	TetR_N	TetR	TetR_N	17	63	213
	lbi	LEPBI_II0039	TetR_N	TetR	TetR_N	17	63	213
	lbf	LBF_3205	TetR_N	TetR	TetR_N	14	60	196
	lbi	LEPBI_I3320	TetR_N	TetR	TetR_N	14	60	196
	lbj	LBJ_2322	TetR_N	TetR	TetR_N	9	55	199
	lbl	LBL_0785	TetR_N	TetR	TetR_N	9	55	199
	lil	LA3845	TetR_N	TetR	TetR_N	14	60	210
	lic	LIC13073	TetR_N	TetR	TetR_N	14	60	209
	lbf	LBF_2997	TetR_N	TetR	TetR_N	16	63	214
	lbi	LEPBI_I3106	TetR_N	TetR	TetR_N	16	63	214
	lbf	LBF_2922	TetR_N	TetR	TetR_N	22	65	208
	lbi	LEPBI_I3027	TetR_N	TetR	TetR_N	22	65	208
	lbj	LBJ_0099	TetR_N	TetR	TetR_N	30	76	207
	lbl	LBL_0036	TetR_N	TetR	TetR_N	30	76	207
	lbj	LBJ_1391	TetR_N	TetR	TetR_N	13	59	192
	lbl	LBL_1617	TetR_N	TetR	TetR_N	13	59	192
	lil	LA2260	TetR_N	TetR	TetR_N	38	84	217
	lic	LIC11676	TetR_N	TetR	TetR_N	38	84	217
	lbf	LBF_2716	TetR_N	TetR	TetR_N	13	59	188
	lbi	LEPBI_I2805	TetR_N	TetR	TetR_N	13	59	188
	lbl	LBL_0557	TetR_N	TetR	TetR_N	22	68	197
	lbj	LBJ_2555	TetR_N	TetR	TetR_N	22	68	197
	lbf	LBF_0804	TetR_N	TetR	TetR_N	11	57	206
	lbi	LEPBI_I0835	TetR_N	TetR	TetR_N	11	57	206
	lbf	LBF_2898	TetR_N	TetR	TetR_N	27	73	228
	lbi	LEPBI_I3002	TetR_N	TetR	TetR_N	27	73	228
	lbf	LBF_0720	TetR_N	TetR	TetR_N	21	67	218
	lbi	LEPBI_I0743	TetR_N	TetR	TetR_N	21	67	218
	lbj	LBJ_4239	TetR_N	TetR	TetR_N	34	80	232
	lbl	LBL_4253	TetR_N	TetR	TetR_N	34	80	232
	lil	LB325	TetR_N	TetR	TetR_N	46	92	242
	lbf	LBF_0286	TetR_N	TetR	TetR_N	0	45	192
	lbi	LEPBI_I0295	TetR_N	TetR	TetR_N	0	45	192
	lbj	LBJ_1025	TetR_N	TetR	TetR_N	1	44	234
	lbl	LBL_2009	TetR_N	TetR	TetR_N	1	44	234
	lil	LA1282	TetR_N	TetR	TetR_N	24	70	251
	lic	LIC12431	TetR_N	TetR	TetR_N	24	70	251
	lbf	LBF_0100	TetR_N	TetR	TetR_N	13	59	192
	lbi	LEPBI_I0100	TetR_N	TetR	TetR_N	13	59	192
	lbf	LBF_2359	TetR_N	TetR	TetR_N	31	74	222
	lbi	LEPBI_I2429	TetR_N	TetR	TetR_N	31	74	222
	lbf	LBF_0854	TetR_N	TetR	TetR_N	26	72	233
	lbi	LEPBI_I0887	TetR_N	TetR	TetR_N	26	72	233
	lil	LA0428	TetR_N	TetR	TetR_N	21	67	228
	lic	LIC10375	TetR_N	TetR	TetR_N	21	67	228
	lbf	LBF_0203	TetR_N	TetR	TetR_N	30	76	210
	lbi	LEPBI_I0208	TetR_N	TetR	TetR_N	30	76	210
	lbi	LEPBI_I0118	TetR_N	TetR	TetR_N	10	56	198
	lbf	LBF_0119	TetR_N	TetR	TetR_N	10	56	198
	lbj	LBJ_0275	TetR_N	TetR	TetR_N	10	56	197
	lbl	LBL_2801	TetR_N	TetR	TetR_N	10	56	197
	lbf	LBF_3307	TetR_N	TetR	TetR_N	39	82	219
	lbi	LEPBI_I3424	TetR_N	TetR	TetR_N	39	82	219
	lbj	LBJ_0260	TetR_N	TetR	TetR_N	9	56	170
	lbl	LBL_2820	TetR_N	TetR	TetR_N	9	56	170
	lic	LIC11584	TetR_N	TetR	TetR_N	10	54	200
	lbf	LBF_1063	TetR_N	TetR	TetR_N	8	54	190
	lbi	LEPBI_I1104	TetR_N	TetR	TetR_N	8	54	190
	lbf	LBF_3241	TetR_N	TetR	TetR_N	9	55	193
	lbi	LEPBI_I3355	TetR_N	TetR	TetR_N	9	55	193
	lbj	LBJ_0549	TetR_N	TetR	TetR_N	18	64	204
	lbl	LBL_2531	TetR_N	TetR	TetR_N	18	64	204
	lil	LA0825	TetR_N	TetR	TetR_N	18	64	204
	lic	LIC12798	TetR_N	TetR	TetR_N	18	64	204
	lbf	LBF_5006	TetR_N	TetR	TetR_N	25	71	202
	lbi	LEPBI_p0007	TetR_N	TetR	TetR_N	36	82	213
	lbj	LBJ_1766	TetR_N	TetR	TetR_N	8	54	183
	lbl	LBL_1985	TetR_N	TetR	TetR_N	8	54	183
	lil	LA2790	TetR_N	TetR	TetR_N	8	54	183
	lic	LIC11231	TetR_N	TetR	TetR_N	8	54	183
	lil	LB104	TetR_N	TetR	TetR_N	14	59	192
	lic	LIC20081	TetR_N	TetR	TetR_N	14	59	192
	lbl	LBL_4072	TetR_N	TetR	TetR_N	0	41	231
LA0455
LA3845
LA2260
LB325
LA1282
LA0428
LA0825
LA2790
LB104

## Sheet: TetR_dbd
						from	to	whole
	lbj	LBJ_1025	TetR_N	TetR	TetR_N	2	45	234
	lbl	LBL_2009	TetR_N	TetR	TetR_N	2	45	234
	lil	LA1282	TetR_N	TetR	TetR_N	25	71	251
	lic	LIC12431	TetR_N	TetR	TetR_N	25	71	251
	lbf	LBF_0286	TetR_N	TetR	TetR_N	1	46	192
	lbi	LEPBI_I0295	TetR_N	TetR	TetR_N	1	46	192
	lil	LB325	TetR_N	TetR	TetR_N	47	93	242
	lbj	LBJ_4239	TetR_N	TetR	TetR_N	35	81	232
	lbl	LBL_4253	TetR_N	TetR	TetR_N	35	81	232
	lbf	LBF_0100	TetR_N	TetR	TetR_N	14	60	192
	lbi	LEPBI_I0100	TetR_N	TetR	TetR_N	14	60	192
	lbf	LBF_2359	TetR_N	TetR	TetR_N	32	75	222
	lbi	LEPBI_I2429	TetR_N	TetR	TetR_N	32	75	222
	lbi	LEPBI_I0118	TetR_N	TetR	TetR_N	11	57	198
	lbf	LBF_0119	TetR_N	TetR	TetR_N	11	57	198
	lbf	LBF_0804	TetR_N	TetR	TetR_N	12	58	206
	lbi	LEPBI_I0835	TetR_N	TetR	TetR_N	12	58	206
	lbf	LBF_0720	TetR_N	TetR	TetR_N	22	68	218
	lbi	LEPBI_I0743	TetR_N	TetR	TetR_N	22	68	218
	lil	LB104	TetR_N	TetR	TetR_N	15	60	192
	lic	LIC20081	TetR_N	TetR	TetR_N	15	60	192
	lbj	LBJ_0099	TetR_N	TetR	TetR_N	31	77	207
	lbl	LBL_0036	TetR_N	TetR	TetR_N	31	77	207
	lbf	LBF_2922	TetR_N	TetR	TetR_N	23	66	208
	lbi	LEPBI_I3027	TetR_N	TetR	TetR_N	23	66	208
	lbf	LBF_0854	TetR_N	TetR	TetR_N	27	73	233
	lbi	LEPBI_I0887	TetR_N	TetR	TetR_N	27	73	233
	lil	LA0428	TetR_N	TetR	TetR_N	22	68	228
	lic	LIC10375	TetR_N	TetR	TetR_N	22	68	228
	lbf	LBF_5006	TetR_N	TetR	TetR_N	26	72	202
	lbi	LEPBI_p0007	TetR_N	TetR	TetR_N	37	83	213
	lic	LIC11231	TetR_N	TetR	TetR_N	9	55	183
	lil	LA2790	TetR_N	TetR	TetR_N	9	55	183
	lbj	LBJ_1766	TetR_N	TetR	TetR_N	9	55	183
	lbl	LBL_1985	TetR_N	TetR	TetR_N	9	55	183
	lbj	LBJ_2322	TetR_N	TetR	TetR_N	10	56	199
	lbl	LBL_0785	TetR_N	TetR	TetR_N	10	56	199
	lil	LA3845	TetR_N	TetR	TetR_N	15	61	210
	lic	LIC13073	TetR_N	TetR	TetR_N	15	61	209
	lbf	LBF_4038	TetR_N	TetR	TetR_N	18	64	213
	lbi	LEPBI_II0039	TetR_N	TetR	TetR_N	18	64	213
	lbf	LBF_2898	TetR_N	TetR	TetR_N	28	74	228
	lbi	LEPBI_I3002	TetR_N	TetR	TetR_N	28	74	228
	lbf	LBF_2409	TetR_N	TetR	TetR_N	32	78	220
	lbi	LEPBI_Ia2473	TetR_N	TetR	TetR_N	32	78	220
	lbf	LBF_2372	TetR_N	TetR	TetR_N	34	75	237
	lbi	LEPBI_I2444	TetR_N	TetR	TetR_N	34	75	237
	lbf	LBF_3038	TetR_N	TetR	TetR_N	22	68	206
	lbi	LEPBI_I3147	TetR_N	TetR	TetR_N	22	68	206
	lbf	LBF_2716	TetR_N	TetR	TetR_N	14	60	188
	lbi	LEPBI_I2805	TetR_N	TetR	TetR_N	14	60	188
	lbj	LBJ_1391	TetR_N	TetR	TetR_N	14	60	192
	lbl	LBL_1617	TetR_N	TetR	TetR_N	14	60	192
	lil	LA2260	TetR_N	TetR	TetR_N	39	85	217
	lic	LIC11676	TetR_N	TetR	TetR_N	39	85	217
	lbf	LBF_2931	TetR_N	TetR	TetR_N	20	66	207
	lbi	LEPBI_I3036	TetR_N	TetR	TetR_N	20	66	207
	lil	LA0455	TetR_N	TetR	TetR_N	19	65	203
	lic	LIC10395	TetR_N	TetR	TetR_N	19	65	203
	lbf	LBF_0203	TetR_N	TetR	TetR_N	31	77	210
	lbi	LEPBI_I0208	TetR_N	TetR	TetR_N	31	77	210
	lbf	LBF_2401	TetR_N+TetR_C	TetR	TetR_N	19	65	220
	lbi	LEPBI_I2474	TetR_N+TetR_C	TetR	TetR_N	19	65	220
	lbf	LBF_5042	TetR_N	TetR	TetR_N	5	51	186
	lbi	LEPBI_p0047	TetR_N	TetR	TetR_N	5	51	186
	lbf	LBF_2997	TetR_N	TetR	TetR_N	17	64	214
	lbi	LEPBI_I3106	TetR_N	TetR	TetR_N	17	64	214
	lbf	LBF_2408	TetR_N	TetR	TetR_N	31	77	217
	lbi	LEPBI_I2482	TetR_N	TetR	TetR_N	31	77	217
	lbf	LBF_5004	TetR_N	TetR	TetR_N	15	61	195
	lbi	LEPBI_p0005	TetR_N	TetR	TetR_N	15	61	195
	lbf	LBF_0863	TetR_N	TetR	TetR_N	24	70	213
	lbi	LEPBI_I0895	TetR_N	TetR	TetR_N	41	87	230
	lbf	LBF_2943	TetR_N	TetR	TetR_N	49	95	240
	lbi	LEPBI_I3048	TetR_N	TetR	TetR_N	1	46	191
	lbf	LBF_2334	TetR_N	TetR	TetR_N	24	70	197
	lbi	LEPBI_I2403	TetR_N	TetR	TetR_N	24	70	197
	lbf	LBF_3205	TetR_N	TetR	TetR_N	15	61	196
	lbi	LEPBI_I3320	TetR_N	TetR	TetR_N	15	61	196
	lbl	LBL_4072	TetR_N	TetR	TetR_N	1	42	231
	lbj	LBJ_0275	TetR_N	TetR	TetR_N	11	57	197
	lbl	LBL_2801	TetR_N	TetR	TetR_N	11	57	197
	lbl	LBL_0557	TetR_N	TetR	TetR_N	23	69	197
	lbj	LBJ_2555	TetR_N	TetR	TetR_N	23	69	197
	lbf	LBF_3307	TetR_N	TetR	TetR_N	40	83	219
	lbi	LEPBI_I3424	TetR_N	TetR	TetR_N	40	83	219
	lbj	LBJ_0260	TetR_N	TetR	TetR_N	10	57	170
	lbl	LBL_2820	TetR_N	TetR	TetR_N	10	57	170
	lic	LIC11584	TetR_N	TetR	TetR_N	11	55	200
	lbf	LBF_1063	TetR_N	TetR	TetR_N	9	55	190
	lbi	LEPBI_I1104	TetR_N	TetR	TetR_N	9	55	190
	lbf	LBF_3241	TetR_N	TetR	TetR_N	10	56	193
	lbi	LEPBI_I3355	TetR_N	TetR	TetR_N	10	56	193
	lic	LIC12798	TetR_N	TetR	TetR_N	19	65	204
	lil	LA0825	TetR_N	TetR	TetR_N	19	65	204
	lbj	LBJ_0549	TetR_N	TetR	TetR_N	19	65	204
	lbl	LBL_2531	TetR_N	TetR	TetR_N	19	65	204

## Sheet: MarR
	lbj	LBJ_0498	MarR	MarR	MarR	32	101	152
	lbl	LBL_2581	MarR	MarR	MarR	32	101	152
	lil	LA0900	MarR	MarR	MarR	32	101	151
	lic	LIC12738	MarR	MarR	MarR	32	101	151
	lbj	LBJ_1244	MarR	MarR	MarR	36	107	146
	lbl	LBL_1293	MarR	MarR	MarR	36	107	146
	lil	LA1738	MarR	MarR	MarR	48	119	158
	lic	LIC12066	MarR	MarR	MarR	48	119	158
	lbf	LBF_1734	MarR	MarR	MarR	37	107	153
	lbi	LEPBI_I1787	MarR	MarR	MarR	37	107	153
	lbf	LBF_1323	MarR	MarR	MarR	32	92	154
	lbi	LEPBI_I1376	MarR	MarR	MarR	32	92	154
	lbf	LBF_0068	MarR	MarR	MarR	40	109	153
	lbi	LEPBI_I0068	MarR	MarR	MarR	40	109	153
	lbl	LBL_0187	MarR	MarR	MarR	40	109	149
	lil	LA0522	MarR	MarR	MarR	40	109	149
	lic	LIC13039	MarR	MarR	MarR	40	109	149
	lbi	LEPBI_I0798	MarR	MarR	MarR	29	98	133
	lbf	LBF_0770	MarR	MarR	MarR	41	122	145
	lbj	LBJ_2957	MarR	MarR	MarR	35	104	146
	lbl	LBL_0107	MarR	MarR	MarR	35	104	146
	lil	LA4298	MarR	MarR	MarR	37	106	148
	lic	LIC13441	MarR	MarR	MarR	37	106	148
	lbf	LBF_1465	MarR	MarR	MarR	39	109	156
	lbi	LEPBI_I1518	MarR	MarR	MarR	39	109	156
	lbf	LBF_1105	MarR	MarR	MarR	48	103	152
	lbi	LEPBI_I1147	MarR	MarR	MarR	48	103	152
	lbj	LBJ_0287	MarR	MarR	MarR	35	104	149
	lbl	LBL_2789	MarR	MarR	MarR	35	104	149
	lbf	LBF_2698	MarR	MarR	MarR	36	104	145
	lbi	LEPBI_I2784	MarR	MarR	MarR	36	104	145
	lbf	LBF_1988	MarR	MarR	MarR	6	77	112
	lbi	LEPBI_I2041	MarR	MarR	MarR	6	77	112
	lic	LIC12206	MarR	MarR	MarR	5	48	106
	lil	LA1576	MarR	MarR	MarR	5	48	106
	lbj	LBJ_1110	MarR	MarR	MarR	5	48	106
	lbl	LBL_1164	MarR	MarR	MarR	5	48	106
LA0900
LA1738
LA0522
LA4298
LA1576

## Sheet: OmpR
	lil	LB333	Response_reg+Trans_reg_C	OmpR	Trans_reg_C	154	231		243
	lic	LIC20254	Response_reg+Trans_reg_C	OmpR	Trans_reg_C	154	231		243
	lbj	LBJ_4245	Response_reg+Trans_reg_C	OmpR	Trans_reg_C	152	229		241
	lbl	LBL_4259	Response_reg+Trans_reg_C	OmpR	Trans_reg_C	152	229		241
	lbf	LBF_4225	Response_reg+Trans_reg_C	OmpR	Trans_reg_C	152	229		241
	lbi	LEPBI_II0237	Response_reg+Trans_reg_C	OmpR	Trans_reg_C	152	229		241
	lil	LA3108	Response_reg+Trans_reg_C	OmpR	Trans_reg_C	146	222		227
	lic	LIC10994	Response_reg+Trans_reg_C	OmpR	Trans_reg_C	146	222		227
	lbf	LBF_3114	Response_reg+Trans_reg_C	OmpR	Trans_reg_C	147	220		224
	lbi	LEPBI_I3226	Response_reg+Trans_reg_C	OmpR	Trans_reg_C	147	220		224
	lbj	LBJ_0186	Response_reg+Trans_reg_C	OmpR	Trans_reg_C	157	230		234
	lbl	LBL_2897	Response_reg+Trans_reg_C	OmpR	Trans_reg_C	157	230		234
	lil	LA4102	Response_reg+Trans_reg_C	OmpR	Trans_reg_C	156	229		233
	lic	LIC13269	Response_reg+Trans_reg_C	OmpR	Trans_reg_C	156	229		233
	lbf	LBF_0383	Response_reg+Trans_reg_C	OmpR	Trans_reg_C	144	220		225
	lbi	LEPBI_I0395	Response_reg+Trans_reg_C	OmpR	Trans_reg_C	144	220		225
	lbj	LBJ_1965	Response_reg+Trans_reg_C	OmpR	Trans_reg_C	141	217		222
	lbl	LBL_1319	Response_reg+Trans_reg_C	OmpR	Trans_reg_C	141	217		222
	lil	LA2011	Response_reg+Trans_reg_C	OmpR	Trans_reg_C	159	235		240
	lic	LIC11896	Response_reg+Trans_reg_C	OmpR	Trans_reg_C	159	235		240
	lbf	LBF_1368	Response_reg+Trans_reg_C	OmpR	Trans_reg_C	147	218		227
	lbi	LEPBI_I1422	Response_reg+Trans_reg_C	OmpR	Trans_reg_C	147	218		227
	lbj	LBJ_4013	Response_reg+Trans_reg_C	OmpR	Trans_reg_C	147	221		230
	lbl	LBL_4013	Response_reg+Trans_reg_C	OmpR	Trans_reg_C	147	221		230
	lil	LB015	Response_reg+Trans_reg_C	OmpR	Trans_reg_C	147	221		230
	lic	LIC20013	Response_reg+Trans_reg_C	OmpR	Trans_reg_C	147	221		230
	lil	LA1919	7TMR-DISM_7TM+Trans_reg_C+BTAD	OmpR	Trans_reg_C	310	362		531
	lic	LIC11986	7TMR-DISM_7TM+Trans_reg_C+BTAD	OmpR	Trans_reg_C	310	362		531
	lbl	LBL_1808	7TMR-DISM_7TM+Trans_reg_C+BTAD	OmpR	Trans_reg_C	303	366		535
	lbj	LBJ_1590	7TMR-DISM_7TM+Trans_reg_C+BTAD	OmpR	Trans_reg_C	303	366		535
LB333
LA3108
LA4102
LA2011
LB015
LA1919

## Sheet: FUR
	lbj	LBJ_1600	FUR	FUR	FUR	13	137		151
	lbl	LBL_1818	FUR	FUR	FUR	13	137		151
	lil	LA1857	FUR	FUR	FUR	13	137		145
	lic	LIC12034	FUR	FUR	FUR	13	137		145
	lbf	LBF_2388	FUR	FUR	FUR	15	139		144
	lbi	LEPBI_I2461	FUR	FUR	FUR	15	139		144
	lbj	LBJ_2038	FUR	FUR	FUR	21	139		143
	lbl	LBL_1012	FUR	FUR	FUR	21	139		143
	lil	LA2887	FUR	FUR	FUR	21	139		145
	lic	LIC11158	FUR	FUR	FUR	21	139		145
	lbf	LBF_2097	FUR	FUR	FUR	3	114		124
	lbi	LEPBI_I2152	FUR	FUR	FUR	3	114		124
	lbf	LBF_2750	FUR	FUR	FUR	10	132		140
	lbi	LEPBI_I2849	FUR	FUR	FUR	10	132		140
	lil	LB183	FUR	FUR	FUR	4	118		130
	lic	LIC20147	FUR	FUR	FUR	4	118		130
	lbf	LBF_2263	FUR	FUR	FUR	23	143		159
	lbi	LEPBI_I2330	FUR	FUR	FUR	23	143		159
	lbj	LBJ_0837	FUR	FUR	FUR	29	149		160
	lbl	LBL_2245	FUR	FUR	FUR	29	149		160
	lil	LA3094	FUR	FUR	FUR	29	149		160
	lic	LIC11006	FUR	FUR	FUR	29	149		160
LA1857
LA2887
LB183
LA3094

[truncated: 4 more sheets: SpoVT, MerR, HrcA, Summary]
